# Supplementary material for: Copy Number Variation Analysis of Euploid Pregnancy Loss
Source: Front Genet. 2022 Mar 23;13:766492. doi: 10.3389/fgene.2022.766492 (PMC8984164; doi:10.3389/fgene.2022.766492)
Supplement: Supplementary file 1 [file Table2.XLSX]

## Sheet: GO terms
BP
ID	Description	GeneRatio	BgRatio	pvalue	p.adjust	qvalue	geneID	Count
GO:0007608	sensory perception of smell	86/1465	452/17381	4.45e-13	1.16e-09	1.16e-09	OR5D14/OR5D18/OR5L2/OR5D16/OR5W2/OR5I1/OR10AG1/OR5F1/OR5AS1/OR8I2/OR8H2/OR8H3/OR8J3/OR8K5/OR5J2/OR5T3/OR5T1/OR8H1/OR5T2/OR4F6/OR4F15/OR6C74/OR6C6/OR6C1/OR6C3/OR6C75/OR6C65/OR6C2/OR6C70/OR6C76/OR2B11/OR2C3/OR2G2/OR2G3/OR13G1/OR6F1/OR14A2/OR1C1/OR14A16/OR11L1/OR2W3/OR2T8/OR2AJ1/OR2AK2/OR2L13/OR2T3/OR2T5/OR2G6/OR2T29/OR2T34/OR2T10/OR2M2/OR2M3/OR2M4/OR2T33/OR2T12/OR2M7/OR2T4/OR2T6/OR2T1/OR2T2/OR14C36…	86
GO:0050907	detection of chemical stimulus involved in sensory perception	85/1465	471/17381	1.16e-11	2.02e-08	2.02e-08	OR5D14/OR5D18/OR5L2/OR5D16/OR5W2/OR5I1/OR10AG1/OR5F1/OR5AS1/OR8I2/OR8H2/OR8H3/OR8J3/OR8K5/OR5J2/OR5T3/OR5T1/OR8H1/OR5T2/OR4F6/OR4F15/OR6C74/OR6C6/OR6C1/OR6C3/OR6C75/OR6C65/OR6C2/OR6C70/OR6C76/OR2B11/OR2C3/OR2G2/OR2G3/OR13G1/OR6F1/OR14A2/OR1C1/OR14A16/OR11L1/OR2W3/OR2T8/OR2AJ1/OR2AK2/OR2L13/OR2T3/OR2T5/OR2G6/OR2T29/OR2T34/OR2T10/OR2M2/OR2M3/OR2M4/OR2T33/OR2T12/OR2M7/OR2T4/OR2T6/OR2T1/OR2T2/OR14C36…	85
GO:0043087	regulation of GTPase activity	56/1465	475/17381	0.00651172	0.8692	0.8692	AGAP4/AGAP9/PLCB1/PLXNB2/SBF1/ANKRD27/RANBP3/RANBP1/RTN4R/NET1/ARAP2/RAPGEF2/RACK1/DOCK8/AFDN/BCR/DOCK4/ARHGAP11A/ARHGEF10/TBC1D20/RASA1/PTPRN2/DYNLT1/TAGAP/SNX9/PRTN3/ARHGAP45/APC2/NGEF/PAFAH1B1/ARHGAP6/ARHGAP10/RICTOR/STARD8/OCRL/PLXNB3/ARHGAP4/SYDE1/RASAL3/SH3BP4/AGAP1/CRK/SGSM1/SGSM2/RAP1GAP2/ABR/CCL2/CCL7/CCL11/CCL8/CCL13/CCL1/DEPDC7/ARHGEF1/RAP1GDS1/DLC1	56
GO:0050900	leukocyte migration	52/1465	471/17381	0.0269319	0.999995	0.999995	PLCB1/SPNS2/GCSAML/ADD2/SPN/MAPK3/CORO1A/ITGA4/GPC1/WDR1/DOCK8/CCR6/BCR/SERPINE1/NLRP12/ANGPT4/SIRPG/SIRPA/AZU1/PRTN3/MADCAM1/BSG/ELANE/INPP5D/CXADR/L1CAM/MERTK/ABR/CCL2/CCL7/CCL11/CCL8/CCL13/CCL1/IL17RA/PTAFR/CCR1/CCR5/CCR2/CH25H/CEACAM5/CEACAM6/CEACAM3/RPS19/APP/THBS1/MYH9/VPREB3/MIF/IGLL1/DDT/ROR2	52
GO:0022604	regulation of cell morphogenesis	50/1465	432/17381	0.0135178	0.999995	0.999995	DSCAM/PLXNB2/SHANK3/ANKRD27/LRP8/PRKN/PTPRS/RTN4R/CRKL/TAOK2/ALDOA/CORO1A/STK25/TRAK1/NET1/WDR1/RAPGEF2/MYO10/KANK1/ZNF135/RASA1/EZR/PALM/STK11/LIMK1/MELTF/DLG1/NGEF/ZEB2/PAFAH1B1/PLXNB3/L1CAM/ARHGAP4/VAMP7/GBP1/CRK/CCL2/CCL7/CCL11/CCL13/RREB1/UBE3A/ATP10A/MCF2/MYH9/DLC1/ANAPC2/GRIN1/NSMF/PARVB	50
GO:0052547	regulation of peptidase activity	49/1465	426/17381	0.0159737	0.999995	0.999995	MAPK12/PDCD5/NLRP3/PIDD1/SERPIND1/SPINK7/SPINK14/SPINK13/SPINK5/SPINK6/SPINK9/MAPK3/SERPINE2/BOK/RACK1/COL28A1/PPM1F/SERPINE1/FIS1/NLRP12/PSMF1/CSNK2A1/DDX3X/XIAP/NRDC/DNAJB6/PAK2/DHCR24/TIMP2/TANK/PSMD14/LCN1/BCAP31/RENBP/COL6A3/BCL2L11/YWHAE/ADORA2A/SERPINF2/SERPINF1/RFFL/NLE1/BCL2L13/BID/FAS/APP/THBS1/DLC1/TFAP4	49
GO:0016311	dephosphorylation	47/1465	422/17381	0.0298419	0.999995	0.999995	PTPN20/PTPRM/CSRNP2/SBF1/PTPRT/PTPRS/HSP90AB1/DUSP22/PPP4C/DUSP28/PPP1R7/EYA4/SYNJ2/PPM1F/FKBP1A/PUDP/SGPP1/WNK1/ALPP/ALPPL2/ALPI/PTPRN2/PLPP2/PLPPR3/MARF1/DLG1/INPP5D/PPP1R26/OCRL/DUSP9/PPP2R3B/ACP1/INPP4B/YWHAE/PTPN21/INPP5K/WDR81/SMG6/MYH6/MYH8/DLG2/PPP1R17/DLC1/PPM1B/NSMF/PTPRE/SH2D4A	47
GO:0052548	regulation of endopeptidase activity	46/1465	399/17381	0.0183993	0.999995	0.999995	PDCD5/NLRP3/PIDD1/SERPIND1/SPINK7/SPINK14/SPINK13/SPINK5/SPINK6/SPINK9/SERPINE2/BOK/RACK1/COL28A1/PPM1F/SERPINE1/FIS1/NLRP12/PSMF1/CSNK2A1/DDX3X/XIAP/NRDC/DNAJB6/PAK2/DHCR24/TIMP2/PSMD14/LCN1/BCAP31/RENBP/COL6A3/BCL2L11/YWHAE/ADORA2A/SERPINF2/SERPINF1/RFFL/NLE1/BCL2L13/BID/FAS/APP/THBS1/DLC1/TFAP4	46
GO:0006839	mitochondrial transport	36/1465	307/17381	0.0271072	0.999995	0.999995	CPT1B/PDCD5/TDRD12/CPT2/PRKN/SLC25A22/SLC25A1/RTL10/ZDHHC8/MTERF4/BOK/SLC25A26/FIS1/IMMP2L/DYNLT1/MRPL18/ATP5D/MPV17L/FZD9/SLC25A6/IL9R/NKAP/BCL2L11/YWHAE/SLC25A29/SLC25A47/TIMM22/SLC25A18/BID/ATPIF1/PRKAG2/DTWD2/GRPEL2/ABLIM3/TSPO/SAMM50	36
GO:0016579	protein deubiquitination	34/1465	291/17381	0.0324647	0.999995	0.999995	TNKS2/USP43/PRKN/USP17L10/USP17L11/USP17L12/USP17L15/USP17L17/USP17L18/USP17L19/USP17L20/USP17L21/USP17L22/USP17L24/USP17L5/USP17L13/PSMA6/NLRP3/USP18/UFD1/USP41/USP34/INO80E/OTUD7A/PSMF1/BRCC3/TANK/PSMD14/HCFC1/MBD5/YY1/STAMBPL1/USP29/UBC	34
CC
ID	Description	GeneRatio	BgRatio	pvalue	p.adjust	qvalue	geneID	Count
GO:0015629	actin cytoskeleton	51/1549	457/18511	0.021149	0.97809	0.97809	ROR1/IPP/LURAP1/CLDN5/ZNF74/ADD2/ALDOA/CORO1A/SEPT2/WDR1/NPFFR2/MYO10/HFE/RFLNB/MAD1L1/MYOM2/NDC1/EZR/CNN2/APC2/MYH11/STX1A/NCF1/ARHGAP6/FYB1/ZNF185/NOTCH3/TPM4/GBP2/MLPH/STK38L/CRK/SPECC1L/MYO18B/MYO1C/IFIT5/ACTA2/MYH7/MYH6/ACTR3B/XIRP2/MYH8/MYH1/MYH13/MYH4/MYH9/MYO6/DLC1/CASK/AFAP1L1/ABLIM3	51
GO:0098589	membrane region	46/1549	378/18511	0.00652234	0.588874	0.588874	CD226/MLC1/LRP8/KCNQ1/PDZK1/AP2A2/RTN4R/CLTCL1/ADD2/XPO1/MALL/MAPK3/GPC1/SYNJ2/EGFR/AP1S1/CHRNA7/AP4S1/DMD/EZR/PRTN3/BSG/ARID3A/LAT2/TFRC/DLG1/INPP5D/GPM6B/CXADR/DAB2/EFNB1/OCRL/SHH/SH3BP4/LAMP2/CRK/MYO1C/RTN4RL1/FAS/CD79A/APP/MYO6/ADCYAP1R1/DLC1/SCARB1/PACSIN2	46
GO:0043235	receptor complex	38/1549	325/18511	0.0224126	0.97809	0.97809	IGF1R/ROR1/LRP8/HSP90AB1/TAOK2/ITGA4/ERBB4/FLT4/HFE/EGFR/TFR2/TRIP6/CHRNA7/GABBR2/PTPRN2/GRIN3B/TFRC/DLG1/HFE2/ITGA10/NR3C2/PLA2R1/ITGB6/LIFR/OSMR/DAB2/IRAK1/NOTCH3/P2RX2/RFFL/RNMT/CD79A/APP/DLG2/GRID2/MYH9/ADCYAP1R1/GRIN1	38
GO:0031253	cell projection membrane	37/1549	312/18511	0.0197243	0.97809	0.97809	SLC11A2/SHANK3/HSP90AB1/PDZK1/SNAP29/SEPT2/MYO10/DOCK8/KANK1/CNTNAP2/CHRNA7/ANK1/DMD/EZR/PALM/ARHGAP45/APC2/ABCA7/FZD9/DLG1/EVC2/EVC/SH3YL1/ADORA2A/TTC8/MYO1C/INPP5K/IFIT5/DHRS3/MYO6/DLC1/SLC3A1/SCARB1/SLC34A3/CASK/PACSIN2/PSD3	37
GO:0098857	membrane microdomain	36/1549	302/18511	0.0197654	0.97809	0.97809	CD226/MLC1/LRP8/KCNQ1/PDZK1/RTN4R/ADD2/MALL/MAPK3/GPC1/SYNJ2/EGFR/CHRNA7/DMD/EZR/PRTN3/BSG/ARID3A/LAT2/DLG1/INPP5D/GPM6B/CXADR/EFNB1/SHH/LAMP2/CRK/MYO1C/RTN4RL1/FAS/CD79A/APP/ADCYAP1R1/DLC1/SCARB1/PACSIN2	36
GO:0045121	membrane raft	35/1549	301/18511	0.0295541	0.97809	0.97809	CD226/MLC1/LRP8/KCNQ1/PDZK1/RTN4R/ADD2/MALL/MAPK3/GPC1/SYNJ2/EGFR/CHRNA7/DMD/EZR/PRTN3/BSG/ARID3A/LAT2/DLG1/INPP5D/GPM6B/CXADR/EFNB1/SHH/CRK/MYO1C/RTN4RL1/FAS/CD79A/APP/ADCYAP1R1/DLC1/SCARB1/PACSIN2	35
GO:0031225	anchored component of membrane	25/1549	156/18511	0.0012099	0.195089	0.195089	SPRN/NTM/CD160/RTN4R/GPC1/MDGA2/VNN1/VNN3/VNN2/ACHE/ALPP/ALPPL2/ALPI/RAB3B/RGMA/EFNA2/MELTF/HFE2/XPNPEP2/MMP17/RTN4RL1/CEACAM5/CEACAM6/CEACAM7/GPC5	25
GO:0031256	leading edge membrane	19/1549	149/18511	0.042678	0.97809	0.97809	DOCK8/KANK1/CNTNAP2/CHRNA7/ANK1/EZR/PALM/ARHGAP45/APC2/ABCA7/SH3YL1/ADORA2A/MYO1C/INPP5K/IFIT5/MYO6/DLC1/PACSIN2/PSD3	19
GO:0005796	Golgi lumen	14/1549	103/18511	0.0478968	0.97809	0.97809	PCSK6/MUC6/MUC2/MUC5AC/ZG16/GPC1/MUC3A/MUC12/MUC17/WNT5B/BGN/APP/GPC5/MMP11	14
GO:1904949	ATPase complex	13/1549	94/18511	0.0491461	0.97809	0.97809	INO80E/ZNHIT1/ACTL6B/CSNK2A1/ARID1B/MBD3/ABCA7/EP400/ATP1B4/YY1/CECR2/ATP1A3/SMARCB1	13
	MF
ID	Description	GeneRatio	BgRatio	pvalue	p.adjust	qvalue	geneID	Count
GO:0004984	olfactory receptor activity	85/1471	426/17354	5.29682e-14	5.3233e-11	5.17416e-11	OR5D14/OR5D18/OR5L2/OR5D16/OR5W2/OR5I1/OR10AG1/OR5F1/OR5AS1/OR8I2/OR8H2/OR8H3/OR8J3/OR8K5/OR5J2/OR5T3/OR5T1/OR8H1/OR5T2/OR4F6/OR4F15/OR6C74/OR6C6/OR6C1/OR6C3/OR6C75/OR6C65/OR6C2/OR6C70/OR6C76/OR2B11/OR2C3/OR2G2/OR2G3/OR13G1/OR6F1/OR14A2/OR1C1/OR14A16/OR11L1/OR2W3/OR2T8/OR2AJ1/OR2AK2/OR2L13/OR2T3/OR2T5/OR2G6/OR2T29/OR2T34/OR2T10/OR2M2/OR2M3/OR2M4/OR2T33/OR2T12/OR2M7/OR2T4/OR2T6/OR2T1/OR2T2/OR14C36…	85
GO:0003779	actin binding	45/1471	403/17354	0.0344213	0.557959	0.542326	SHANK3/PRKN/PACRG/IPP/ADD2/ALDOA/CORO1A/WDR1/FRG1/MYO10/EGFR/FBXO25/MYOM2/DMD/EZR/MISP/CNN2/MYH11/BCL7B/CTNNA3/ZNF185/TPM4/SNTG2/GBP1/MLPH/STK38L/MYO18B/EVL/MYO1C/MICAL3/PHACTR4/CCR5/MYH7/MYH6/ACTR3B/XIRP2/DIAPH2/MYH8/MYH1/MYH13/MYH4/MYH9/MYO6/ABLIM3/PARVB	45
GO:0042578	phosphoric ester hydrolase activity	43/1471	360/17354	0.0138777	0.40736	0.395946	PTPN20/PLCB1/PTPRM/PDE8A/SBF1/PTPRT/PTPRS/DUSP22/PPP4C/GDPD3/DUSP28/EYA4/SYNJ2/PPM1F/PUDP/SGPP1/ALPP/ALPPL2/ALPI/PTPRN2/PLPP2/PLPPR3/DLG1/INPP5D/EDNRA/OCRL/DUSP9/PLCXD1/PPP2R3B/ACP1/PDE10A/PLCB4/INPP4B/PTPN21/TDP1/INPP5K/CCR1/CCR5/MYH6/MYH8/PDE1C/PPM1B/PTPRE	43
GO:1901681	sulfur compound binding	37/1471	232/17354	0.000135196	0.016984	0.0165082	FGFBP3/HLCS/PCSK6/PDCD5/PTPRS/CFH/RTN4R/SERPIND1/SULT1A3/SERPINE2/GPC1/ADAMTS3/CHST12/TPK1/RSPO4/SCP2/AZU1/PRSS57/ELANE/ADAMTSL5/LIPC/PAFAH1B1/ILVBL/FBLN7/RTN4RL1/CCL2/CCL7/CCL8/ADA2/RCC1/ATP1A3/ADAMTS1/APP/ADAMTS5/THBS1/GPC5/PNPLA3	37
GO:0008509	anion transmembrane transporter activity	36/1471	316/17354	0.042139	0.60629	0.589303	GABRG3/OCA2/CCT8L2/SLC35B2/GPR89A/SLC25A22/SLC25A1/SLC7A4/ANO7/SLC2A9/ABCC6/SLC12A9/SLC6A12/SLC6A13/SLC1A7/BSG/ABCC1/CLDN4/CLIC2/ABCD1/SLC6A8/SLC1A6/SLC25A6/MPC1/LRRC8B/LRRC8D/LRRC8C/SLC22A31/SLC25A29/SLC43A2/SLC25A18/SLC6A20/SLC16A12/APOL1/SLC3A1/SLC34A3	36
GO:0045296	cadherin binding	35/1471	304/17354	0.0392018	0.599948	0.583139	PTPRM/PTPRT/HSP90AB1/RANBP1/CRKL/PI4KA/ALDOA/SEPT2/HDLBP/RACK1/HIST1H3D/AFDN/EGFR/DDX3X/ERC1/ESYT2/EZR/SNX9/BSG/CNN2/PDXDC1/EIF4H/PAK2/DLG1/CTNNA3/HCFC1/NOTCH3/RAN/LRRFIP1/PPFIBP1/YWHAE/GLOD4/MYH9/MYO6/PACSIN2	35
GO:0016791	phosphatase activity	32/1471	267/17354	0.0291943	0.499001	0.48502	PTPN20/PTPRM/SBF1/PTPRT/PTPRS/DUSP22/PPP4C/DUSP28/EYA4/SYNJ2/PPM1F/PUDP/SGPP1/ALPP/ALPPL2/ALPI/PTPRN2/PLPP2/PLPPR3/DLG1/INPP5D/OCRL/DUSP9/PPP2R3B/ACP1/INPP4B/PTPN21/INPP5K/MYH6/MYH8/PPM1B/PTPRE	32
GO:0005539	glycosaminoglycan binding	31/1471	213/17354	0.00210477	0.124429	0.120943	FGFBP3/PCSK6/PDCD5/PTPRS/USP17L24/CFH/NLRP3/RTN4R/SERPIND1/SERPINE2/ADAMTS3/RSPO4/AZU1/PRSS57/ELANE/ADAMTSL5/LIPC/PAFAH1B1/BGN/PGLYRP2/SHH/FBLN7/RTN4RL1/CCL2/CCL7/CCL8/ADA2/ADAMTS1/APP/ADAMTS5/THBS1	31
GO:0008234	cysteine-type peptidase activity	30/1471	194/17354	0.000935319	0.0683029	0.0663892	USP43/CAPN11/USP17L10/USP17L11/USP17L12/USP17L15/USP17L17/USP17L18/USP17L19/USP17L20/USP17L21/USP17L22/USP17L24/USP17L5/USP17L13/PGPEP1L/USP18/UFD1/USP41/USP34/CAPN10/ATG4B/UFSP1/OTUD7A/SENP5/BRCC3/TANK/PSMD14/CASP14/USP29	30
GO:0008201	heparin binding	26/1471	160/17354	0.000951483	0.0683029	0.0663892	FGFBP3/PCSK6/PDCD5/PTPRS/CFH/RTN4R/SERPIND1/SERPINE2/ADAMTS3/RSPO4/AZU1/PRSS57/ELANE/ADAMTSL5/LIPC/PAFAH1B1/FBLN7/RTN4RL1/CCL2/CCL7/CCL8/ADA2/ADAMTS1/APP/ADAMTS5/THBS1	26

## Sheet: KEGG pathways
ALL
ID	Description	GeneRatio	BgRatio	pvalue	p.adjust	qvalue	geneID	Count
hsa04530	Tight junction	24/718	169/7946	0.0170274	0.999714	0.999714	CLDN14/CLDN5/MAGI1/RAPGEF2/MAPK9/AFDN/CLDN15/EZR/STK11/MYH11/CLDN3/CLDN4/DLG1/RAB8A/TUBA8/RUNX1/ACTR3B/PRKAG2/MYH8/MYH1/MYH13/MYH4/DLG2/MYH9	24
hsa04015	Rap1 signaling pathway	28/718	210/7946	0.0231032	0.999714	0.999714	PLCB1/IGF1R/MAPK12/MAPK11/PIK3R3/CRKL/MAPK3/FARP2/MAGI1/CALML5/CALML3/RAPGEF2/FLT4/AFDN/EGFR/DOCK4/ANGPT4/FGF22/EFNA2/RALA/FYB1/PLCB4/CRK/ADORA2A/EVL/THBS1/GRIN1/ADCY9	28
hsa04261	Adrenergic signaling in cardiomyocytes	21/718	149/7946	0.0264483	0.999714	0.999714	PLCB1/PPP2R3C/MAPK12/MAPK11/KCNQ1/MAPK3/CALML5/CALML3/PPP2R5E/CACNA2D4/CACNA1C/ATP2B3/TPM4/PPP2R3B/PLCB4/ATP1B4/ATP1A3/MYH7/MYH6/SCN7A/ADCY9	21
hsa04914	Progesterone-mediated oocyte maturation	15/718	99/7946	0.0316015	0.999714	0.999714	CPEB3/IGF1R/MAPK12/MAPK11/PIK3R3/HSP90AB1/KIF22/MAPK3/MAPK9/RPS6KA2/MAD1L1/BUB1/ANAPC1/ANAPC2/ADCY9	15
hsa04062	Chemokine signaling pathway	25/718	189/7946	0.0333298	0.999714	0.999714	PLCB1/PIK3R3/CRKL/MAPK3/CCR6/GNB2/SHC2/NCF1/PLCB4/CRK/GRK3/CCL2/CCL7/CCL11/CCL8/CCL13/CCL1/CXCR6/XCR1/CCR1/CCR9/CCR5/CCR3/CCR2/ADCY9	25
GAIN
ID	Description	GeneRatio	BgRatio	pvalue	p.adjust	qvalue	geneID	Count
hsa04530	Tight junction	22/456	169/7946	0.00024754	0.0368835	0.0368835	CLDN14/CLDN5/MAGI1/RAPGEF2/AFDN/EZR/MYH11/CLDN3/CLDN4/TUBA8/STK11/RUNX1/ACTR3B/PRKAG2/MYH8/MYH1/MYH13/MYH4/CLDN15/DLG2/MYH9/DLG1	22
hsa04062	Chemokine signaling pathway	22/456	189/7946	0.00116478	0.115701	0.115701	PLCB1/PIK3R3/CRKL/MAPK3/CCR6/PLCB4/GRK3/CRK/CCL2/CCL7/CCL11/CCL8/CCL13/CCL1/CXCR6/XCR1/CCR1/CCR9/CCR5/CCR3/CCR2/SHC2	22
hsa04015	Rap1 signaling pathway	21/456	210/7946	0.00898995	0.382715	0.382715	PLCB1/IGF1R/MAPK12/MAPK11/PIK3R3/CRKL/MAPK3/MAGI1/CALML5/CALML3/RAPGEF2/AFDN/EGFR/RALA/FYB1/PLCB4/ADORA2A/EVL/CRK/FGF22/THBS1	21
hsa04722	Neurotrophin signaling pathway	13/456	119/7946	0.0185371	0.670874	0.670874	MAPK12/MAPK11/PIK3R3/NFKBIE/CRKL/MAPK3/CALML5/CALML3/RPS6KA2/ZNF274/YWHAE/CRK/SHC2	13
hsa04670	Leukocyte transendothelial migration	12/456	112/7946	0.0264972	0.670874	0.670874	CLDN14/MAPK12/MAPK11/PIK3R3/CLDN5/ITGA4/AFDN/EZR/CLDN3/CLDN4/CLDN15/MYL10	12
LOSS
ID	Description	GeneRatio	BgRatio	pvalue	p.adjust	qvalue	geneID	Count
hsa04215	Apoptosis - multiple species	5/312	32/7946	0.0076065	0.923653	0.923653	BOK/MAPK9/XIAP/BCL2L11/BID	5
hsa04130	SNARE interactions in vesicular transport	5/312	34/7946	0.00986106	0.923653	0.923653	STX8/STX7/SNAP29/STX1A/STX18	5
hsa04610	Complement and coagulation cascades	8/312	85/7946	0.0180533	0.998077	0.998077	CFHR1/CFH/CFHR3/CFHR2/CFHR4/SERPINE1/SERPIND1/CFD	8
hsa04721	Synaptic vesicle cycle	7/312	78/7946	0.0329091	0.998077	0.998077	SLC6A12/SLC6A13/CLTCL1/SLC1A7/STX1A/ATP6V1E1/CACNA1B	7
hsa04724	Glutamatergic synapse	9/312	114/7946	0.0348914	0.998077	0.998077	SHANK3/GNB2/CACNA1C/SLC1A7/GRIN3B/MAPK3/GRIN1/GRIK1/ADCY9	9
