# Supplementary material for: Copy Number Variation Analysis of Euploid Pregnancy Loss
Source: Front Genet. 2022 Mar 23;13:766492. doi: 10.3389/fgene.2022.766492 (PMC8984164; doi:10.3389/fgene.2022.766492)
Supplement: Supplementary file 2 [file Table3.XLSX]

## Sheet: placenta  expeession
placental expression																		1	1	1
chr	start	end	name	id	cnv	size	gl	gchr	gstart	gend	strand	ensg	gtype	gname	olength	merg	tissue
chr2	111392259	113100014	2q13	16_5	2q13(111 392 259-113 100 014) X1	1.70775	Loss	chr2	111490150	111875799	+	ENSG00000153093	protein_coding	ACOXL	385649	2q13(111392259-113100014)_Loss	placenta
chr2	232782333	233337946	2q37.1	1_3	2q37.1(232,782,333-233,337,946)脳1	0.555613	Loss	chr2	233243244	233247599	+	ENSG00000163283	protein_coding	ALPP	4355	2q37.1(232782333-233337946)_Loss	placenta
chr19	441414	1261136	19p13.3	17_27	19p13.3(441,414 - 1,261,136)x3	0.819722	Gain	chr19	925781	975939	+	ENSG00000116017	protein_coding	ARID3A AT-rich interaction domain 3A	50158	19p13.3(441414-1261136)_Gain	placenta
chr4	8212173	9514461	4p16.1	BYC2519	arr4p16.1(8,212,173-9,514,461)脳3	1.30229	Gain	chr4	8594387	8621488	+	ENSG00000109625	protein_coding	CPZ	27101	4p16.1(8212173-9514461)_Gain	placenta
chr3	45806446	46455963	3p21.31	17_12	3p21.31(45,806,446-46,455,963)x3	0.649517	Gain	chr3	45982425	45989845	+	ENSG00000172215	protein_coding	CXCR6	7420	3p21.31(45806446-46455963)_Gain	placenta
chrX	13505178	13835312	Xp22.2	7_6	Xp22.2 (13415099-13745233)	0.330134	Gain	chrX	13587724	13651694	+	ENSG00000198759	protein_coding	EGFL6	63970	Xp22.2(13505178-13835312)_Gain	placenta
chr5	179580168	180715096	5q35.3	BYC10072	arr5q35.3(179580168-180715096)脳1	1.13493	Loss	chr5	180028506	180076624	-	ENSG00000037280	protein_coding	FLT4	48118	5q35.3(179580168-180715096)_Loss	placenta
chr19	441414	1261136	19p13.3	17_27	19p13.3(441,414 - 1,261,136)x3	0.819722	Gain	chr19	676392	683385	+	ENSG00000070404	protein_coding	FSTL3	6993	19p13.3(441414-1261136)_Gain	placenta
chr16	216050	229978	16p13.3	13_2	16p13.3 (216050-229978)	0.013928	Loss	chr16	222846	223709	+	ENSG00000188536	protein_coding	HBA2	863	16p13.3(216050-229978)_Loss	placenta;spleen
chr17	14104475	15420103	17p12	22_8	17p12(14,104,475-15,420,103)x1	1.31563	Loss	chr17	14204400	14252721	+	ENSG00000125430	protein_coding	HS3ST3B1	48321	17p12(14104475-15420103)_Loss	placenta
chrX	148885114	149535679	Xq28	BYC5053	arrXq28(148,885,114-149,535,679)脳3	0.650565	Gain	chrX	149009941	149014609	+	ENSG00000156009	protein_coding	MAGEA8	4668	Xq28(148885114-149535679)_Gain	placenta;skin
chr22	23892090	24991669	22q11.23	22_17	22q11.23(23,892,090-24,991,669)x3	1.09958	Gain	chr22	24110413	24126503	+	ENSG00000099953	protein_coding	MMP11	16090	22q11.23(23892090-24991669)_Gain	placenta
chr4	72927125	73244244	4q13.3	BYC9458	arr4q13.3(72927125-73244244)脳3	0.317119	Gain	chr4	72897521	73013784	+	ENSG00000056291	protein_coding	NPFFR2	86659	4q13.3(72927125-73244244)_Gain	placenta
chr9	138172789	138476823	9q34.3	11_3	9q34.3(138172789- 138476823)	0.304034	Na	chr9	138453602	138458801	+	ENSG00000122133	protein_coding	PAEP	5199	9q34.3(138172789-138476823)_Na	placenta,ovary;prostate
chrX	67857784	68526866	Xq13.1	11_5	Xq13.1(67857784- 68526866)	0.669082	Na	chrX	67867508	67945684	+	ENSG00000130052	protein_coding	STARD8	78176	Xq13.1(67857784-68526866)_Na	placenta
chr9	113130470	113383900	9q31.3	BYC9458	arr9q31.3(113130470-113383900)脳3	0.25343	Gain	chr9	113127531	113342160	-	ENSG00000165124	protein_coding	SVEP1	211690	9q31.3(113130470-113383900)_Gain	placenta
chr17	9306185	9624819	17p13.1	BYC6044	arr17p13.1(9306185-9624819)脳1	0.318634	Loss	chr17	9548015	9633008	+	ENSG00000154914	protein_coding	USP43	76804	17p13.1(9306185-9624819)_Loss	placenta
chr4	68345	296335	4p16.3	BYC3976	arr4p16.3(68,345-296,335)脳1	0.22799	Loss	chr4	53179	88099	+	ENSG00000197701	protein_coding	ZNF595	19754	4p16.3(68345-296335)_Loss	placenta

## Sheet: embryo lethality and abnormal 
embryonic lethality or abnormal enbryo size/ development
chr	start	end	name	id	cnv	size	gl	gchr	gstart	gend	strand	ensg	gtype	gname	olength	merg	gmouse	mgimarkeID	mpID	mpname	1	2	3	4	5
chr1	247027778	248036950	1q44	BYC8438	arr1q44(247027778-248036950)×3	1.00917	Gain	chr1	247002400	247095280	-	ENSG00000153207	protein_coding	AHCTF1	67502	1q44(247027778-248036950)_Gain	Ahctf1	MGI:1915033	MP:0011096	embryonic lethality between implantation and somite formation, complete penetrance
chr1	12353545	12839474	1p36.22p36.21	18_10	1p36.22p36.21(12,353,545-12,839,474)x3	0.485929	Gain	chr1	12627939	12677737	-	ENSG00000162496	protein_coding	DHRS3	49798	1p36.22p36.21(12353545-12839474)_Gain	Dhrs3	MGI:1315215	MP:0001672	abnormal embryo development
chr1	53614842	53851854	1p32.3	BYC3097	arr1p32.3(53,614,842-53,851,854)×3	0.237012	Gain	chr1	53692564	53704282	-	ENSG00000162385	protein_coding	MAGOH	11718	1p32.3(53614842-53851854)_Gain	Magoh	MGI:1330312	MP:0011098	embryonic lethality during organogenesis, complete penetrance
chr1	18612485	19048908	1p36.13	BYC6942	arr1p36.13(18612485-19048908)×3	0.436423	Gain	chr1	18957500	19075360	+	ENSG00000009709	protein_coding	PAX7	91408	1p36.13(18612485-19048908)_Gain	Pax7	MGI:97491	MP:0001697	abnormal embryo size
chr1	64186987	64513846	1p31.3	BYC5686	arr1p31.3(64186987-64513846)×3	0.326859	Gain	chr1	64239693	64647181	+	ENSG00000185483	protein_coding	ROR1	274153	1p31.3(64186987-64513846)_Gain	Ror1	MGI:1347520	MP:0009666	abnormal embryo attachment
chr1	12353545	12839474	1p36.22p36.21	18_10	1p36.22p36.21(12,353,545-12,839,474)x3	0.485929	Gain	chr1	12290124	12572099	+	ENSG00000048707	protein_coding	VPS13D	218554	1p36.22p36.21(12353545-12839474)_Gain	Vps13d	MGI:2448530	MP:0011095	embryonic lethality between implantation and placentation, complete penetrance
chr1	52040637	54474076	1p32.3	1_6	1p32.3(52,040,637-54,474,076)×1	2.43344	Loss	chr1	52497775	52499488	-	ENSG00000198841	protein_coding	KTI12	1713	1p32.3(52040637-54474076)_Loss	Kti12	MGI:1923547	MP:0013292	embryonic lethality prior to organogenesis
chr1	52040637	54474076	1p32.3	1_6	1p32.3(52,040,637-54,474,076)×1	2.43344	Loss	chr1	52838501	52870131	-	ENSG00000085840	protein_coding	ORC1	31630	1p32.3(52040637-54474076)_Loss	Orc1	MGI:1328337	MP:0001697	abnormal embryo size
chr1	145368364	145829474	1q21.1	3_1	1q21.1(145,368,364-145,829,474)x1	0.46111	Loss	chr1	145516252	145523730	+	ENSG00000131779	protein_coding	PEX11B	7478	1q21.1(145368364-145829474)_Loss	Pex11b	MGI:1338882	MP:0002088	abnormal embryonic growth/weight/body size
chr1	28444904	28952754	1p35.3	17_11	1p35.3(28,444,904-28,952,754)x1	0.50785	Loss	chr1	28696114	28826881	+	ENSG00000204138	protein_coding	PHACTR4	130767	1p35.3(28444904-28952754)_Loss	Phactr4	MGI:2140327	MP:0001672	abnormal embryo development
chr1	145368364	145829474	1q21.1	3_1	1q21.1(145,368,364-145,829,474)x1	0.46111	Loss	chr1	145456236	145470388	-	ENSG00000121851	protein_coding	POLR3GL	14152	1q21.1(145368364-145829474)_Loss	Polr3gl	MGI:1917120	MP:0001730	embryonic growth arrest
chr1	52040637	54474076	1p32.3	1_6	1p32.3(52,040,637-54,474,076)×1	2.43344	Loss	chr1	53192126	53293014	+	ENSG00000162378	protein_coding	ZYG11B	100888	1p32.3(52040637-54474076)_Loss	Zyg11b	MGI:2685277	MP:0001697	abnormal embryo size
chr10	93566055	93929958	10q23.32	BYC3541	arr10q23.32(93,566,055-93,929,958)×3	0.363903	Gain	chr10	93683526	93790082	+	ENSG00000095564	protein_coding	BTAF1	106556	10q23.32(93566055-93929958)_Gain	Btaf1	MGI:2147538	MP:0003984	embryonic growth retardation
chr10	135203900	135426386	10q26.3	BYC6883	arr10q26.3(135203900-135426386)×3	0.222486	Gain	chr10	135207598	135234811	+	ENSG00000148824	protein_coding	MTG1	27213	10q26.3(135203900-135426386)_Gain	Mtg1	MGI:2685015	MP:0013292	embryonic lethality prior to organogenesis
chr10	93566055	93929958	10q23.32	BYC3541	arr10q23.32(93,566,055-93,929,958)×3	0.363903	Gain	chr10	93558069	93625033	+	ENSG00000107854	protein_coding	TNKS2	58978	10q23.32(93566055-93929958)_Gain	Tnks2	MGI:1921743	MP:0001698	decreased embryo size
chr11	2670019	2776059	11p15.5	BYC3097	arr11p15.5(2,670,019-2,776,059)×3	0.10604	Gain	chr11	2629558	2721224	-	ENSG00000269821	antisense	KCNQ1OT1	51205	11p15.5(2670019-2776059)_Gain	Kcnq1ot1	MGI:1926855	MP:0001698	decreased embryo size
chr11	20485820	20603261	11p15.1	7_7	11p15.1 (20442396-20559837)	0.117441	Gain	chr11	20409076	20530840	+	ENSG00000185238	protein_coding	PRMT3	45020	11p15.1(20485820-20603261)_Gain	Prmt3	MGI:1919224	MP:0001698	decreased embryo size
chr12	51018628	51496145	12q13.12	BYC6473	arr12q13.12(51018628-51496145)×3	0.477517	Gain	chr12	51157493	51214905	+	ENSG00000123268	protein_coding	ATF1	57412	12q13.12(51018628-51496145)_Gain	Atf1	MGI:1298366	MP:0011094	embryonic lethality before implantation, complete penetrance
chr12	131262269	133257821	12q24.33	12_2	12q24.33 (131,262,269-133,257,821)x3	1.99555	Gain	chr12	132434508	132565005	+	ENSG00000183495	protein_coding	EP400	130497	12q24.33(131262269-133257821)_Gain	Ep400	MGI:1276124	MP:0001730	embryonic growth arrest
chr12	131262269	133257821	12q24.33	12_2	12q24.33 (131,262,269-133,257,821)x3	1.99555	Gain	chr12	132628993	132637013	+	ENSG00000184967	protein_coding	NOC4L	8020	12q24.33(131262269-133257821)_Gain	Noc4l	MGI:2140843	MP:0011095	embryonic lethality between implantation and placentation, complete penetrance
chr12	131262269	133257821	12q24.33	12_2	12q24.33 (131,262,269-133,257,821)x3	1.99555	Gain	chr12	133200348	133263951	-	ENSG00000177084	protein_coding	POLE	57473	12q24.33(131262269-133257821)_Gain	Pole	MGI:1196391	MP:0011095	embryonic lethality between implantation and placentation, complete penetrance
chr12	131262269	133257821	12q24.33	12_2	12q24.33 (131,262,269-133,257,821)x3	1.99555	Gain	chr12	132195626	132284282	+	ENSG00000061936	protein_coding	SFSWAP	88656	12q24.33(131262269-133257821)_Gain	Sfswap	MGI:101760	MP:0013292	embryonic lethality prior to organogenesis
chr12	119276763	119682258	12q24.23	12_12	12q24.23 (119,276,763-119,682,258)x3	0.405495	Gain	chr12	119419300	119600856	+	ENSG00000139767	protein_coding	SRRM4	181556	12q24.23(119276763-119682258)_Gain	Srrm4	MGI:1916205	MP:0004274	abnormal embryonic/fetal subventricular zone morphology
chr12	190600	2332721	12p13.33	1_1	12p13.33(190,600-2,332,721)×1	2.14212	Loss	chr12	2079952	2802108	+	ENSG00000151067	protein_coding	CACNA1C	252769	12p13.33(190600-2332721)_Loss	Cacna1c	MGI:103013	MP:0002085	abnormal embryonic tissue morphology
chr12	190600	2332721	12p13.33	1_1	12p13.33(190,600-2,332,721)×1	2.14212	Loss	chr12	1099675	1605099	+	ENSG00000082805	protein_coding	ERC1	505424	12p13.33(190600-2332721)_Loss	Erc1	MGI:2151013	MP:0011092	embryonic lethality, complete penetrance
chr12	190600	2332721	12p13.33	1_1	12p13.33(190,600-2,332,721)×1	2.14212	Loss	chr12	389295	498620	-	ENSG00000073614	protein_coding	KDM5A	109325	12p13.33(190600-2332721)_Loss	Kdm5a	MGI:2136980	MP:0011092	embryonic lethality, complete penetrance
chr12	124722776	125959440	12q24.31q24.32	19_9	12q24.31q24.32(124,722,776-125,959,440)x1	1.23666	Loss	chr12	125261402	125367214	-	ENSG00000073060	protein_coding	SCARB1	105812	12q24.31q24.32(124722776-125959440)_Loss	Scarb1	MGI:893578	MP:0002085	abnormal embryonic tissue morphology
chr12	124722776	125959440	12q24.31q24.32	19_9	12q24.31q24.32(124,722,776-125,959,440)x1	1.23666	Loss	chr12	125396150	125401914	-	ENSG00000150991	protein_coding	UBC	5764	12q24.31q24.32(124722776-125959440)_Loss	Ubc	MGI:98889	MP:0001698	decreased embryo size
chr12	190600	2332721	12p13.33	1_1	12p13.33(190,600-2,332,721)×1	2.14212	Loss	chr12	861759	1020618	+	ENSG00000060237	protein_coding	WNK1	158859	12p13.33(190600-2332721)_Loss	Wnk1	MGI:2442092	MP:0011098	embryonic lethality during organogenesis, complete penetrance
chr12	190600	2332721	12p13.33	1_1	12p13.33(190,600-2,332,721)×1	2.14212	Loss	chr12	1639057	1756409	+	ENSG00000111186	protein_coding	WNT5B	117352	12p13.33(190600-2332721)_Loss	Wnt5b	MGI:98959	MP:0011092	embryonic lethality, complete penetrance
chr12	8008179	8129708	12q13.31	11_2	12q13.31(8008179- 8129708)	0.121529	Na	chr12	8071826	8088871	-	ENSG00000059804	protein_coding	SLC2A3	17045	12q13.31(8008179-8129708)_Na	Slc2a3	MGI:95757	MP:0011095	embryonic lethality between implantation and placentation, complete penetrance
chr13	110879328	111083495	13q34	BYC3179	arr13q34(110,879,328-111,083,495)×3	0.204167	Gain	chr13	110801318	110959496	-	ENSG00000187498	protein_coding	COL4A1	80168	13q34(110879328-111083495)_Gain	Col4a1	MGI:88454	MP:0011092	embryonic lethality, complete penetrance
chr14	99563710	101056280	14q32.2	16_20	14q32.2(99 563 710-101 056 280) X2-3	1.49257	Gain	chr14	99635624	99737861	-	ENSG00000127152	protein_coding	BCL11B	102237	14q32.2(99563710-101056280)_Gain	Bcl11b	MGI:1929913	MP:0001697	abnormal embryo size
chr14	99563710	101056280	14q32.2	16_20	14q32.2(99 563 710-101 056 280) X2-3	1.49257	Gain	chr14	99947506	100001381	+	ENSG00000090061	protein_coding	CCNK	53875	14q32.2(99563710-101056280)_Gain	Ccnk	MGI:1276106	MP:0011094	embryonic lethality before implantation, complete penetrance
chr14	99563710	101056280	14q32.2	16_20	14q32.2(99 563 710-101 056 280) X2-3	1.49257	Gain	chr14	100204030	100408397	+	ENSG00000066629	protein_coding	EML1	204367	14q32.2(99563710-101056280)_Gain	Eml1	MGI:1915769	MP:0004274	abnormal embryonic/fetal subventricular zone morphology
chr14	88651006	90644012	14q31.3q32.11	16_18	14q31.3q32.11(88 651 006-90 644 012) X3	1.99301	Gain	chr14	89591215	90085493	-	ENSG00000053254	protein_coding	FOXN3	494278	14q31.3q32.11(88651006-90644012)_Gain	Foxn3	MGI:1918625	MP:0011102	embryonic lethality, incomplete penetrance
chr14	23862338	23885683	14q11.2	18_2	14q11.2(23,862,338-23,885,683)x3	0.023345	Gain	chr14	23851199	23877486	-	ENSG00000197616	protein_coding	MYH6	15148	14q11.2(23862338-23885683)_Gain	Myh6	MGI:97255	MP:0011098	embryonic lethality during organogenesis, complete penetrance
chr14	23862338	23885683	14q11.2	18_2	14q11.2(23,862,338-23,885,683)x3	0.023345	Gain	chr14	23881947	23904927	-	ENSG00000092054	protein_coding	MYH7	3736	14q11.2(23862338-23885683)_Gain	Myh7	MGI:2155600	MP:0011098	embryonic lethality during organogenesis, complete penetrance
chr14	99563710	101056280	14q32.2	16_20	14q32.2(99 563 710-101 056 280) X2-3	1.49257	Gain	chr14	100704635	100749129	+	ENSG00000100811	protein_coding	YY1	44494	14q32.2(99563710-101056280)_Gain	Yy1	MGI:99150	MP:0011092	embryonic lethality, complete penetrance
chr14	31425436	31777380	14q12	BYC2068	arr14q12(31,425,436-31,777,380)×1	0.351944	Loss	chr14	31569318	31677010	-	ENSG00000092148	protein_coding	HECTD1	107692	14q12(31425436-31777380)_Loss	Hectd1	MGI:2384768	MP:0002085	abnormal embryonic tissue morphology
chr14	31425436	31777380	14q12	BYC2068	arr14q12(31,425,436-31,777,380)×1	0.351944	Loss	chr14	31363005	31495607	-	ENSG00000196792	protein_coding	STRN3	70171	14q12(31425436-31777380)_Loss	Strn3	MGI:2151064	MP:0001697	abnormal embryo size
chr15	27514359	28526905	15q12q13.1	BYC3011	arr15q12q13.1(27,514,359-28,526,905)×3	1.01255	Gain	chr15	28356186	28567298	-	ENSG00000128731	protein_coding	HERC2	170719	15q12q13.1(27514359-28526905)_Gain	Herc2	MGI:103234	MP:0011092	embryonic lethality, complete penetrance
chr15	98872500	99341237	15q26.3	BYC5852B	arr15q26.3(98872500-99341237)×3	0.468737	Gain	chr15	99192200	99507759	+	ENSG00000140443	protein_coding	IGF1R	149037	15q26.3(98872500-99341237)_Gain	Igf1r	MGI:96433	MP:0004260	enlarged placenta
chr15	99897169	102429040	15q26.3	BYC1838	arr15q26.3(99,897,169-102,429,040)×3	2.53187	Gain	chr15	101840818	102065405	-	ENSG00000140479	protein_coding	PCSK6	224587	15q26.3(99897169-102429040)_Gain	Pcsk6	MGI:102897	MP:0013906	absent embryonic telencephalon
chr15	93134405	93591660	15q26.1	1_7	15q26.1(93,134,405-93,591,660)×3	0.457255	Gain	chr15	93586636	93632433	-	ENSG00000182175	protein_coding	RGMA	5024	15q26.1(93134405-93591660)_Gain	Rgma	MGI:2679262	MP:0001672	abnormal embryo development
chr15	85053133	85723137	15q25.2q25.3	BYC2671	arr15q25.2q25.3(85,053,133-85,723,137)×4	0.670004	Gain	chr15	85185999	85197574	-	ENSG00000177082	protein_coding	WDR73	11575	15q25.2q25.3(85053133-85723137)_Gain	Wdr73	MGI:1919218	MP:0013292	embryonic lethality prior to organogenesis
chr15	58699828	58775581	15q22.1	7_4	15q22.1 (56487120-56562873)	0.075753	Loss	chr15	58245622	58790065	-	ENSG00000128918	protein_coding	ALDH1A2	75753	15q22.1(58699828-58775581)_Loss	Aldh1a2	MGI:107928	MP:0002085	abnormal embryonic tissue morphology
chr15	22770421	23082237	15q11.2	BYC1880	arr15q11.2(22,770,421-23,082,237)×1	0.311816	Loss	chr15	22892005	23006016	+	ENSG00000068793	protein_coding	CYFIP1	114011	15q11.2(22770421-23082237)_Loss	Cyfip1	MGI:1338801	MP:0011097	embryonic lethality between somite formation and embryo turning, complete penetrance
chr16	29591326	30243606	16p11.2	BYC5087	arr16p11.2(29591326-30243606)×3	0.65228	Gain	chr16	29869678	29875057	-	ENSG00000103502	protein_coding	CDIPT	5379	16p11.2(29591326-30243606)_Gain	Cdipt	MGI:105491	MP:0013292	embryonic lethality prior to organogenesis
chr16	29591326	30243606	16p11.2	BYC5087	arr16p11.2(29591326-30243606)×3	0.65228	Gain	chr16	29802040	29816706	+	ENSG00000079616	protein_coding	KIF22	14666	16p11.2(29591326-30243606)_Gain	Kif22	MGI:109233	MP:0001672	abnormal embryo development
chr16	29591326	30243606	16p11.2	BYC5087	arr16p11.2(29591326-30243606)×3	0.65228	Gain	chr16	30125426	30134827	-	ENSG00000102882	protein_coding	MAPK3	9401	16p11.2(29591326-30243606)_Gain	Mapk3	MGI:1346859	MP:0011098	embryonic lethality during organogenesis, complete penetrance
chr16	29591326	30243606	16p11.2	BYC5087	arr16p11.2(29591326-30243606)×3	0.65228	Gain	chr16	29827832	29831438	+	ENSG00000263136	protein_coding	PAGR1	3606	16p11.2(29591326-30243606)_Gain	Pagr1a	MGI:1914528	MP:0002086	abnormal extraembryonic tissue morphology
chr16	29591326	30243606	16p11.2	BYC5087	arr16p11.2(29591326-30243606)×3	0.65228	Gain	chr16	30087299	30096698	+	ENSG00000149923	protein_coding	PPP4C	9399	16p11.2(29591326-30243606)_Gain	Ppp4c	MGI:1891763	MP:0011098	embryonic lethality during organogenesis, complete penetrance
chr16	29591326	30243606	16p11.2	BYC5087	arr16p11.2(29591326-30243606)×3	0.65228	Gain	chr16	30097114	30103208	-	ENSG00000149922	protein_coding	TBX6	6094	16p11.2(29591326-30243606)_Gain	Tbx6	MGI:102539	MP:0011098	embryonic lethality during organogenesis, complete penetrance
chr16	3945203	4328143	16p13.3	23_1	16p13.3(39,45,203-43,28,143)x1	0.38294	Loss	chr16	4003388	4166186	-	ENSG00000162104	protein_coding	ADCY9	162798	16p13.3(3945203-4328143)_Loss	Adcy9	MGI:108450	MP:0001711	abnormal placenta morphology
chr16	89264235	89335546	16q24.3	13_3	16q24.3 (89264235-89335546)	0.071311	Loss	chr16	89334038	89556969	-	ENSG00000167522	protein_coding	ANKRD11	1508	16q24.3(89264235-89335546)_Loss	Ankrd11	MGI:1924337	MP:0001698	decreased embryo size
chr16	14760734	16303388	16p13.12p13.11	2_6	16p13.12p13.11 (14,760,734-16,303,388)×1	1.54265	Loss	chr16	15153879	15188174	-	ENSG00000085721	protein_coding	RRN3	34295	16p13.12p13.11(14760734-16303388)_Loss	Rrn3	MGI:1925255	MP:0001701	incomplete embryo turning
chr17	34822465	36410559	17q12	14_1	17q12(34,822,465-36,410,559)×3	1.58809	Gain	chr17	35306175	35414171	+	ENSG00000108270	protein_coding	AATF	107996	17q12(34822465-36410559)_Gain	Aatf	MGI:1929608	MP:0001730	embryonic growth arrest
chr17	34822465	36410559	17q12	14_1	17q12(34,822,465-36,410,559)×3	1.58809	Gain	chr17	35441923	35766909	-	ENSG00000132142	protein_coding	ACACA	324986	17q12(34822465-36410559)_Gain	Acaca	MGI:108451	MP:0001730	embryonic growth arrest
chr17	3915344	4547166	17p13.2	BYC8871	arr17p13.2(3915344-4547166)×3	0.631822	Gain	chr17	4067201	4167274	-	ENSG00000185722	protein_coding	ANKFY1	100073	17p13.2(3915344-4547166)_Gain	Ankfy1	MGI:1337008	MP:0011102	embryonic lethality, incomplete penetrance
chr17	514	2811647	17p13.3	17_1	17p13.3(514-2,811,647)X3	2.81113	Gain	chr17	2592680	2615957	-	ENSG00000132361	protein_coding	CLUH	23277	17p13.3(514-2811647)_Gain	Cluh	MGI:1921398	MP:0009429	decreased embryo weight
chr17	514	2811647	17p13.3	17_1	17p13.3(514-2,811,647)X3	2.81113	Gain	chr17	1933404	1946724	+	ENSG00000108963	protein_coding	DPH1	13320	17p13.3(514-2811647)_Gain	Dph1	MGI:2151233	MP:0003984	embryonic growth retardation
chr17	514	2811647	17p13.3	17_1	17p13.3(514-2,811,647)X3	2.81113	Gain	chr17	647654	657239	-	ENSG00000179409	protein_coding	GEMIN4	9585	17p13.3(514-2811647)_Gain	Gemin4	MGI:2449313	MP:0009850	embryonic lethality between implantation and placentation
chr17	34822465	36410559	17q12	14_1	17q12(34,822,465-36,410,559)×3	1.58809	Gain	chr17	34900737	34946278	+	ENSG00000005955	protein_coding	GGNBP2	45541	17q12(34822465-36410559)_Gain	Ggnbp2	MGI:2387356	MP:0001697	abnormal embryo size
chr17	514	2811647	17p13.3	17_1	17p13.3(514-2,811,647)X3	2.81113	Gain	chr17	1957448	1962981	+	ENSG00000177374	protein_coding	HIC1	5533	17p13.3(514-2811647)_Gain	Hic1	MGI:1338010	MP:0001698	decreased embryo size
chr17	514	2811647	17p13.3	17_1	17p13.3(514-2,811,647)X3	2.81113	Gain	chr17	1397865	1420182	-	ENSG00000132376	protein_coding	INPP5K	22317	17p13.3(514-2811647)_Gain	Inpp5k	MGI:1194899	MP:0011098	embryonic lethality during organogenesis, complete penetrance
chr17	34822465	36410559	17q12	14_1	17q12(34,822,465-36,410,559)×3	1.58809	Gain	chr17	35294084	35301917	+	ENSG00000132130	protein_coding	LHX1	7833	17q12(34822465-36410559)_Gain	Lhx1	MGI:99783	MP:0001701	incomplete embryo turning
chr17	31890369	33552890	17q12	17_5	17q12(31,890,369-33,552,890)x3	1.66252	Gain	chr17	33307513	33332083	+	ENSG00000005156	protein_coding	LIG3	24570	17q12(31890369-33552890)_Gain	Lig3	MGI:109152	MP:0001698	decreased embryo size
chr17	514	2811647	17p13.3	17_1	17p13.3(514-2,811,647)X3	2.81113	Gain	chr17	2308856	2415185	-	ENSG00000127804	protein_coding	METTL16	106329	17p13.3(514-2811647)_Gain	Mettl16	MGI:1914743	MP:0001700	abnormal embryo turning
chr17	514	2811647	17p13.3	17_1	17p13.3(514-2,811,647)X3	2.81113	Gain	chr17	2287354	2304412	-	ENSG00000070444	protein_coding	MNT	17058	17p13.3(514-2811647)_Gain	Mnt	MGI:109150	MP:0001698	decreased embryo size
chr17	3915344	4547166	17p13.2	BYC8871	arr17p13.2(3915344-4547166)×3	0.631822	Gain	chr17	4442192	4458926	-	ENSG00000132382	protein_coding	MYBBP1A	16734	17p13.2(3915344-4547166)_Gain	Mybbp1a	MGI:106181	MP:0009781	abnormal preimplantation embryo development
chr17	9993837	10412124	17p13.1	18_11	17p13.1(9,993,837-10,412,124)x3	0.418287	Gain	chr17	10293639	10325267	-	ENSG00000133020	protein_coding	MYH8	31628	17p13.1(9993837-10412124)_Gain	Myh8	MGI:1339712	MP:0001697	abnormal embryo size
chr17	31890369	33552890	17q12	17_5	17q12(31,890,369-33,552,890)x3	1.66252	Gain	chr17	33455772	33469334	-	ENSG00000073536	protein_coding	NLE1	13562	17q12(31890369-33552890)_Gain	Nle1	MGI:2429770	MP:0011096	embryonic lethality between implantation and somite formation, complete penetrance
chr17	514	2811647	17p13.3	17_1	17p13.3(514-2,811,647)X3	2.81113	Gain	chr17	702553	883010	-	ENSG00000167693	protein_coding	NXN	180457	17p13.3(514-2811647)_Gain	Nxn	MGI:109331	MP:0001697	abnormal embryo size
chr17	2496503	2588910	17p13.3	8_23	17p13.3 (2,593,209-2,685,616)	0.092407	Gain	chr17	2496504	2588909	+	ENSG00000007168	protein_coding	PAFAH1B1	92405	17p13.3(2496503-2588910)_Gain	Pafah1b1	MGI:109520	MP:0011092	embryonic lethality, complete penetrance
chr17	31890369	33552890	17q12	17_5	17q12(31,890,369-33,552,890)x3	1.66252	Gain	chr17	33426811	33448541	-	ENSG00000185379	protein_coding	RAD51D	21730	17q12(31890369-33552890)_Gain	Rad51d	MGI:1261809	MP:0001700	abnormal embryo turning
chr17	514	2811647	17p13.3	17_1	17p13.3(514-2,811,647)X3	2.81113	Gain	chr17	1732996	1803376	+	ENSG00000132383	protein_coding	RPA1	70380	17p13.3(514-2811647)_Gain	Rpa1	MGI:1915525	MP:0011094	embryonic lethality before implantation, complete penetrance
chr17	514	2811647	17p13.3	17_1	17p13.3(514-2,811,647)X3	2.81113	Gain	chr17	1472561	1532180	-	ENSG00000167703	protein_coding	SLC43A2	59619	17p13.3(514-2811647)_Gain	Slc43a2	MGI:2442746	MP:0004265	abnormal placental transport
chr17	514	2811647	17p13.3	17_1	17p13.3(514-2,811,647)X3	2.81113	Gain	chr17	1963133	2207065	-	ENSG00000070366	protein_coding	SMG6	243932	17p13.3(514-2811647)_Gain	Smg6	MGI:2144117	MP:0008762	embryonic lethality
chr17	34822465	36410559	17q12	14_1	17q12(34,822,465-36,410,559)×3	1.58809	Gain	chr17	35874900	35969544	-	ENSG00000006114	protein_coding	SYNRG	94644	17q12(34822465-36410559)_Gain	Synrg	MGI:1354742	MP:0001697	abnormal embryo size
chr17	514	2811647	17p13.3	17_1	17p13.3(514-2,811,647)X3	2.81113	Gain	chr17	900357	906911	+	ENSG00000177370	protein_coding	TIMM22	6554	17p13.3(514-2811647)_Gain	Timm22	MGI:1929742	MP:0001700	abnormal embryo turning
chr17	31890369	33552890	17q12	17_5	17q12(31,890,369-33,552,890)x3	1.66252	Gain	chr17	33474836	33516364	+	ENSG00000141161	protein_coding	UNC45B	41528	17q12(31890369-33552890)_Gain	Unc45b	MGI:2443377	MP:0011095	embryonic lethality between implantation and placentation, complete penetrance
chr17	173296	575504	17p13.3	BYC3553	arr17p13.3(173,296-575,504)×3	0.402208	Gain	chr17	411908	624957	-	ENSG00000141252	protein_coding	VPS53	163596	17p13.3(173296-575504)_Gain	Vps53	MGI:1915549	MP:0001698	decreased embryo size
chr17	31890369	33552890	17q12	17_5	17q12(31,890,369-33,552,890)x3	1.66252	Gain	chr17	33288549	33290205	+	ENSG00000198783	protein_coding	ZNF830	1656	17q12(31890369-33552890)_Gain	Zfp830	MGI:1914233	MP:0001728	failure of embryo implantation
chr17	36046433	36105049	17q12	8_30	17q12 (37,686,430-37,745,058)	0.058616	Loss	chr17	36046435	36105237	-	ENSG00000108753	protein_coding	HNF1B	58614	17q12(36046433-36105049)_Loss	Hnf1b	MGI:98505	MP:0001730	embryonic growth arrest
chr17	1291977	1335041	17p13.3	16_14	17p13.3(1 291 977-1 335 041) X1	0.043064	Loss	chr17	1247566	1303672	-	ENSG00000108953	protein_coding	YWHAE	11695	17p13.3(1291977-1335041)_Loss	Ywhae	MGI:894689	MP:0011092	embryonic lethality, complete penetrance
chr18	13574399	14760946	18p11.21	17_6	18p11.21(13,574,399-14,760,946)x3	1.18655	Gain	chr18	13663346	13726662	-	ENSG00000177150	protein_coding	FAM210A	63316	18p11.21(13574399-14760946)_Gain	Fam210a	MGI:1914000	MP:0013292	embryonic lethality prior to organogenesis
chr18	7080663	7577549	18p11.31p11.23	BYC3614	arr18p11.31p11.23(7,080,663-7,577,549)×3	0.496886	Gain	chr18	6941743	7117813	-	ENSG00000101680	protein_coding	LAMA1	37150	18p11.31p11.23(7080663-7577549)_Gain	Lama1	MGI:99892	MP:0001698	decreased embryo size
chr18	13574399	14760946	18p11.21	17_6	18p11.21(13,574,399-14,760,946)x3	1.18655	Gain	chr18	13726659	13764557	+	ENSG00000101654	protein_coding	RNMT	37898	18p11.21(13574399-14760946)_Gain	Rnmt	MGI:1915147	MP:0013292	embryonic lethality prior to organogenesis
chr19	5098335	6289297	19p13.3	BYC1903	arr19p13.3(5,098,335-6,289,297)×3	1.19096	Gain	chr19	5691845	5720583	-	ENSG00000196365	protein_coding	LONP1	28738	19p13.3(5098335-6289297)_Gain	Lonp1	MGI:1921392	MP:0001698	decreased embryo size
chr19	5098335	6289297	19p13.3	BYC1903	arr19p13.3(5,098,335-6,289,297)×3	1.19096	Gain	chr19	6212966	6279959	-	ENSG00000130382	protein_coding	MLLT1	66993	19p13.3(5098335-6289297)_Gain	Mllt1	MGI:1927238	MP:0011092	embryonic lethality, complete penetrance
chr19	57198183	57722222	19q13.12	17_31	19q13.12(57,198,183 - 57,722,222)x3	0.524039	Gain	chr19	57321445	57352096	-	ENSG00000198300	protein_coding	PEG3	30651	19q13.12(57198183-57722222)_Gain	Peg3	MGI:104748	MP:0011108	embryonic lethality during organogenesis, incomplete penetrance
chr19	5098335	6289297	19p13.3	BYC1903	arr19p13.3(5,098,335-6,289,297)×3	1.19096	Gain	chr19	5158506	5340814	-	ENSG00000105426	protein_coding	PTPRS	182308	19p13.3(5098335-6289297)_Gain	Ptprs	MGI:97815	MP:0001697	abnormal embryo size
chr19	41961955	42487630	19q13.11q13.12	17_30	19q13.11q13.12(41,961,955 - 42,487,630)x3	0.525675	Gain	chr19	42363988	42376994	+	ENSG00000105372	protein_coding	RPS19	13006	19q13.11q13.12(41961955-42487630)_Gain	Rps19	MGI:1333780	MP:0011094	embryonic lethality before implantation, complete penetrance
chr19	5098335	6289297	19p13.3	BYC1903	arr19p13.3(5,098,335-6,289,297)×3	1.19096	Gain	chr19	5623046	5668489	+	ENSG00000160633	protein_coding	SAFB	45443	19p13.3(5098335-6289297)_Gain	Safb	MGI:2146974	MP:0011108	embryonic lethality during organogenesis, incomplete penetrance
chr19	58582427	58707003	19q13.43	BYC3736	arr19q13.43(58,582,427-58,707,003)×3	0.124576	Gain	chr19	58694396	58724928	+	ENSG00000171606	protein_coding	ZNF274	12607	19q13.43(58582427-58707003)_Gain	Zfp110	MGI:1890378	MP:0001698	decreased embryo size
chr19	267039	1771582	19p13.3	2_4	19p13.3 (267,039-1,771,582)×1	1.50454	Loss	chr19	925781	975939	+	ENSG00000116017	protein_coding	ARID3A	50158	19p13.3(267039-1771582)_Loss	Arid3a	MGI:1328360	MP:0004229	abnormal embryonic erythropoiesis
chr19	267039	1771582	19p13.3	2_4	19p13.3 (267,039-1,771,582)×1	1.50454	Loss	chr19	571297	583493	+	ENSG00000172270	protein_coding	BSG	12196	19p13.3(267039-1771582)_Loss	Bsg	MGI:88208	MP:0011103	embryonic lethality at implantation, incomplete penetrance
chr19	267039	1771582	19p13.3	2_4	19p13.3 (267,039-1,771,582)×1	1.50454	Loss	chr19	1103936	1106787	+	ENSG00000167468	protein_coding	GPX4	2851	19p13.3(267039-1771582)_Loss	Gpx4	MGI:104767	MP:0011096	embryonic lethality between implantation and somite formation, complete penetrance
chr19	267039	1771582	19p13.3	2_4	19p13.3 (267,039-1,771,582)×1	1.50454	Loss	chr19	1576639	1592882	-	ENSG00000071655	protein_coding	MBD3	16243	19p13.3(267039-1771582)_Loss	Mbd3	MGI:1333812	MP:0011096	embryonic lethality between implantation and somite formation, complete penetrance
chr19	267039	1771582	19p13.3	2_4	19p13.3 (267,039-1,771,582)×1	1.50454	Loss	chr19	867962	893218	-	ENSG00000175221	protein_coding	MED16	25256	19p13.3(267039-1771582)_Loss	Med16	MGI:2158394	MP:0001697	abnormal embryo size
chr19	267039	1771582	19p13.3	2_4	19p13.3 (267,039-1,771,582)×1	1.50454	Loss	chr19	1383526	1395583	+	ENSG00000115286	protein_coding	NDUFS7	12057	19p13.3(267039-1771582)_Loss	Ndufs7	MGI:1922656	MP:0001700	abnormal embryo turning
chr19	267039	1771582	19p13.3	2_4	19p13.3 (267,039-1,771,582)×1	1.50454	Loss	chr19	617223	633597	-	ENSG00000099821	protein_coding	POLRMT	16374	19p13.3(267039-1771582)_Loss	Polrmt	MGI:1915843	MP:0013292	embryonic lethality prior to organogenesis
chr19	267039	1771582	19p13.3	2_4	19p13.3 (267,039-1,771,582)×1	1.50454	Loss	chr19	797075	812327	+	ENSG00000011304	protein_coding	PTBP1	15252	19p13.3(267039-1771582)_Loss	Ptbp1	MGI:97791	MP:0011096	embryonic lethality between implantation and somite formation, complete penetrance
chr19	267039	1771582	19p13.3	2_4	19p13.3 (267,039-1,771,582)×1	1.50454	Loss	chr19	1189406	1228428	+	ENSG00000118046	protein_coding	STK11	39022	19p13.3(267039-1771582)_Loss	Stk11	MGI:1341870	MP:0001701	incomplete embryo turning
chr19	15052746	16308351	19p21	11_9	19p21(15052746- 16308351)	1.25561	Na	chr19	15347647	15443356	-	ENSG00000141867	protein_coding	BRD4	95709	19p21(15052746-16308351)_Na	Brd4	MGI:1888520	MP:0011092	embryonic lethality, complete penetrance
chr19	15052746	16308351	19p21	11_9	19p21(15052746- 16308351)	1.25561	Na	chr19	16296191	16302857	+	ENSG00000105058	protein_coding	FAM32A	6666	19p21(15052746-16308351)_Na	Fam32a	MGI:1915172	MP:0001700	abnormal embryo turning
chr19	15052746	16308351	19p21	11_9	19p21(15052746- 16308351)	1.25561	Na	chr19	15270444	15311792	-	ENSG00000074181	protein_coding	NOTCH3	41348	19p21(15052746-16308351)_Na	Notch3	MGI:99460	MP:0001672	abnormal embryo development
chr19	15052746	16308351	19p21	11_9	19p21(15052746- 16308351)	1.25561	Na	chr19	15218214	15225799	+	ENSG00000105137	protein_coding	SYDE1	7585	19p21(15052746-16308351)_Na	Syde1	MGI:1918959	MP:0009429	decreased embryo weight
chr19	15052746	16308351	19p21	11_9	19p21(15052746- 16308351)	1.25561	Na	chr19	15532319	15560762	-	ENSG00000011451	protein_coding	WIZ	28443	19p21(15052746-16308351)_Na	Wiz	MGI:1332638	MP:0011098	embryonic lethality during organogenesis, complete penetrance
chr2	212613962	213804579	2q34	BYC8824	arr2q34(212613962-213804579)×3	1.19062	Gain	chr2	212240446	213403565	-	ENSG00000178568	protein_coding	ERBB4	789603	2q34(212613962-213804579)_Gain	Erbb4	MGI:104771	MP:0011098	embryonic lethality during organogenesis, complete penetrance
chr2	235368568	237312027	2q37.1q37.3	12_14	2q37.1q37.3 (235,368,568-237,312,027)x4	1.94346	Gain	chr2	237073879	237077012	-	ENSG00000168505	protein_coding	GBX2	3133	2q37.1q37.3(235368568-237312027)_Gain	Gbx2	MGI:95668	MP:0012703	decreased embryonic neuroepithelium thickness
chr2	182037197	182414377	2q31.3	BYC9656	arr2q31.3(182037197-182414377)×3	0.37718	Gain	chr2	182321929	182400914	+	ENSG00000115232	protein_coding	ITGA4	78985	2q31.3(182037197-182414377)_Gain	Itga4	MGI:96603	MP:0011108	embryonic lethality during organogenesis, incomplete penetrance
chr2	143126727	143743246	2q22.2	BYC8706	arr2q22.2(143126727-143743246)×3	0.616519	Gain	chr2	143635067	143799890	+	ENSG00000115919	protein_coding	KYNU	108179	2q22.2(143126727-143743246)_Gain	Kynu	MGI:1918039	MP:0001672	abnormal embryo development
chr2	160779852	162179851	2q24.2	10_6	2q24.2 (160779852- 162179851)	1.4	Gain	chr2	161128662	161350305	-	ENSG00000153250	protein_coding	RBMS1	221643	2q24.2(160779852-162179851)_Gain	Rbms1	MGI:1861774	MP:0001698	decreased embryo size
chr2	111392259	113100014	2q13	16_5	2q13(111 392 259-113 100 014) X1	1.70775	Loss	chr2	112523848	112642267	-	ENSG00000153107	protein_coding	ANAPC1	118419	2q13(111392259-113100014)_Loss	Anapc1	MGI:103097	MP:0013292	embryonic lethality prior to organogenesis
chr2	111392259	113100014	2q13	16_5	2q13(111 392 259-113 100 014) X1	1.70775	Loss	chr2	111876955	111926024	+	ENSG00000153094	protein_coding	BCL2L11	49069	2q13(111392259-113100014)_Loss	Bcl2l11	MGI:1197519	MP:0011108	embryonic lethality during organogenesis, incomplete penetrance
chr2	111392259	113100014	2q13	16_5	2q13(111 392 259-113 100 014) X1	1.70775	Loss	chr2	111395275	111435691	-	ENSG00000169679	protein_coding	BUB1	40416	2q13(111392259-113100014)_Loss	Bub1	MGI:1100510	MP:0011092	embryonic lethality, complete penetrance
chr2	44463792	44571649	2p21	19_7	2p21(44,463,792-44,571,649)x1	0.107857	Loss	chr2	44395108	44471523	+	ENSG00000138032	protein_coding	PPM1B	7731	2p21(44463792-44571649)_Loss	Ppm1b	MGI:101841	MP:0002085	abnormal embryonic tissue morphology
chr2	145141647	145277685	2q22.3	8_13	2q22.3 (144,384,080-144,520,118)	0.136038	Loss	chr2	145141648	145282147	-	ENSG00000169554	protein_coding	ZEB2	136037	2q22.3(145141647-145277685)_Loss	Zeb2	MGI:1344407	MP:0011098	embryonic lethality during organogenesis, complete penetrance
chr20	61661	2135309	20p13	BYC2345	arr20p13(61,661-2,135,309)×1	2.07365	Loss	chr20	459116	524465	-	ENSG00000101266	protein_coding	CSNK2A1	65349	20p13(61661-2135309)_Loss	Csnk2a1	MGI:88543	MP:0011108	embryonic lethality during organogenesis, incomplete penetrance
chr20	61661	2135309	20p13	BYC2345	arr20p13(61,661-2,135,309)×1	2.07365	Loss	chr20	740724	749131	-	ENSG00000101276	protein_coding	SLC52A3	8407	20p13(61661-2135309)_Loss	Slc52a3	MGI:1916948	MP:0004265	abnormal placental transport
chr20	61661	2135309	20p13	BYC2345	arr20p13(61,661-2,135,309)×1	2.07365	Loss	chr20	2082257	2157684	+	ENSG00000125834	protein_coding	STK35	53052	20p13(61661-2135309)_Loss	Stk35	MGI:1914583	MP:0002085	abnormal embryonic tissue morphology
chr21	27162033	28340061	21q21.3	17_33	21q21.3(27,162,033-28,340,061)x3	1.17803	Gain	chr21	28208066	28217728	-	ENSG00000154734	protein_coding	ADAMTS1	9662	21q21.3(27162033-28340061)_Gain	Adamts1	MGI:109249	MP:0001729	impaired embryo implantation
chr21	37923741	38260221	21q22.13	BYC7803	arr21q22.13(37923741-38260221)×3	0.33648	Gain	chr21	38123189	38362536	-	ENSG00000159267	protein_coding	HLCS	137032	21q22.13(37923741-38260221)_Gain	Hlcs	MGI:894646	MP:0001730	embryonic growth arrest
chr21	36685848	37185921	21q22.13	17_32	21q22.13(36,685,848-37,185,921)x3	0.500073	Gain	chr21	36160098	37376965	-	ENSG00000159216	protein_coding	RUNX1	500073	21q22.13(36685848-37185921)_Gain	Runx1	MGI:99852	MP:0011098	embryonic lethality during organogenesis, complete penetrance
chr21	18711194	20261193	21q21.1	10_3	21q21.1 (18711194- 20261193)	1.55	Loss	chr21	18884700	18965897	+	ENSG00000154639	protein_coding	CXADR	81197	21q21.1(18711194-20261193)_Loss	Cxadr	MGI:1201679	MP:0011098	embryonic lethality during organogenesis, complete penetrance
chr22	48145833	50788194	22q13.31q13.33	BYC2325	arr22q13.31q13.33(48,145,833-50,788,194)×3	2.64236	Gain	chr22	50166931	50221160	-	ENSG00000100425	protein_coding	BRD1	54229	22q13.31q13.33(48145833-50788194)_Gain	Brd1	MGI:1924161	MP:0003396	abnormal embryonic hematopoiesis
chr22	23892090	24991669	22q11.23	22_17	22q11.23(23,892,090-24,991,669)x3	1.09958	Gain	chr22	24407642	24574596	+	ENSG00000099991	protein_coding	CABIN1	166954	22q11.23(23892090-24991669)_Gain	Cabin1	MGI:1298375	MP:0011098	embryonic lethality during organogenesis, complete penetrance
chr22	18631364	21464764	22q11.21	BYC9897	arr22q11.21(18631364-21464764)×3	2.8334	Gain	chr22	19466982	19508135	+	ENSG00000093009	protein_coding	CDC45	41153	22q11.21(18631364-21464764)_Gain	Cdc45	MGI:1338073	MP:0011096	embryonic lethality between implantation and somite formation, complete penetrance
chr22	17128427	18647705	22q11.21	17_7	22q11.21(17,128,427-18,647,705)x3	1.51928	Gain	chr22	17840837	18037850	+	ENSG00000099954	protein_coding	CECR2	197013	22q11.21(17128427-18647705)_Gain	Cecr2	MGI:1923799	MP:0001697	abnormal embryo size
chr22	18631364	21464764	22q11.21	BYC9897	arr22q11.21(18631364-21464764)×3	2.8334	Gain	chr22	19929130	19957498	+	ENSG00000093010	protein_coding	COMT	28368	22q11.21(18631364-21464764)_Gain	Comt	MGI:88470	MP:0001711	abnormal placenta morphology
chr22	18631364	21464764	22q11.21	BYC9897	arr22q11.21(18631364-21464764)×3	2.8334	Gain	chr22	21271714	21308037	+	ENSG00000099942	protein_coding	CRKL	36323	22q11.21(18631364-21464764)_Gain	Crkl	MGI:104686	MP:0011092	embryonic lethality, complete penetrance
chr22	18631364	21464764	22q11.21	BYC9897	arr22q11.21(18631364-21464764)×3	2.8334	Gain	chr22	20067755	20099400	+	ENSG00000128191	protein_coding	DGCR8	31645	22q11.21(18631364-21464764)_Gain	Dgcr8	MGI:2151114	MP:0011096	embryonic lethality between implantation and somite formation, complete penetrance
chr22	18631364	21464764	22q11.21	BYC9897	arr22q11.21(18631364-21464764)×3	2.8334	Gain	chr22	19318221	19435224	-	ENSG00000100084	protein_coding	HIRA	117003	22q11.21(18631364-21464764)_Gain	Hira	MGI:99430	MP:0001672	abnormal embryo development
chr22	36620218	36703570	22q12.3	18_20	22q12.3(36,620,218-36,703,570)x3	0.083352	Gain	chr22	36677327	36784063	-	ENSG00000100345	protein_coding	MYH9	26243	22q12.3(36620218-36703570)_Gain	Myh9	MGI:107717	MP:0011096	embryonic lethality between implantation and somite formation, complete penetrance
chr22	24715049	26653212	22q11.23q12.1	16_16	22q11.23q12.1(24 715 049-26 653 212) X3	1.93816	Gain	chr22	26138111	26427007	+	ENSG00000133454	protein_coding	MYO18B	288896	22q11.23q12.1(24715049-26653212)_Gain	Myo18b	MGI:1921626	MP:0011098	embryonic lethality during organogenesis, complete penetrance
chr22	17128427	18647705	22q11.21	17_7	22q11.21(17,128,427-18,647,705)x3	1.51928	Gain	chr22	18560689	18613905	+	ENSG00000215193	protein_coding	PEX26	53216	22q11.21(17128427-18647705)_Gain	Pex26	MGI:1921293	MP:0001697	abnormal embryo size
chr22	18631364	21464764	22q11.21	BYC9897	arr22q11.21(18631364-21464764)×3	2.8334	Gain	chr22	21061979	21213705	-	ENSG00000241973	protein_coding	PI4KA	151726	22q11.21(18631364-21464764)_Gain	Pi4ka	MGI:2448506	MP:0011092	embryonic lethality, complete penetrance
chr22	48145833	50788194	22q13.31q13.33	BYC2325	arr22q13.31q13.33(48,145,833-50,788,194)×3	2.64236	Gain	chr22	50713408	50746056	-	ENSG00000196576	protein_coding	PLXNB2	32648	22q13.31q13.33(48145833-50788194)_Gain	Plxnb2	MGI:2154239	MP:0008762	embryonic lethality
chr22	18631364	21464764	22q11.21	BYC9897	arr22q11.21(18631364-21464764)×3	2.8334	Gain	chr22	20103461	20114878	+	ENSG00000099901	protein_coding	RANBP1	11417	22q11.21(18631364-21464764)_Gain	Ranbp1	MGI:96269	MP:0001697	abnormal embryo size
chr22	18631364	21464764	22q11.21	BYC9897	arr22q11.21(18631364-21464764)×3	2.8334	Gain	chr22	21128167	21142008	+	ENSG00000099937	protein_coding	SERPIND1	13841	22q11.21(18631364-21464764)_Gain	Serpind1	MGI:96051	MP:0011097	embryonic lethality between somite formation and embryo turning, complete penetrance
chr22	18631364	21464764	22q11.21	BYC9897	arr22q11.21(18631364-21464764)×3	2.8334	Gain	chr22	19163095	19166343	-	ENSG00000100075	protein_coding	SLC25A1	3248	22q11.21(18631364-21464764)_Gain	Slc25a1	MGI:1345283	MP:0001697	abnormal embryo size
chr22	23892090	24991669	22q11.23	22_17	22q11.23(23,892,090-24,991,669)x3	1.09958	Gain	chr22	24129150	24176703	+	ENSG00000099956	protein_coding	SMARCB1	47553	22q11.23(23892090-24991669)_Gain	Smarcb1	MGI:1328366	MP:0001728	failure of embryo implantation
chr22	24715049	26653212	22q11.23q12.1	16_16	22q11.23q12.1(24 715 049-26 653 212) X3	1.93816	Gain	chr22	24666786	24813708	+	ENSG00000100014	protein_coding	SPECC1L	98659	22q11.23q12.1(24715049-26653212)_Gain	Specc1l	MGI:1921642	MP:0011092	embryonic lethality, complete penetrance
chr22	18631364	21464764	22q11.21	BYC9897	arr22q11.21(18631364-21464764)×3	2.8334	Gain	chr22	19744226	19771116	+	ENSG00000184058	protein_coding	TBX1	26890	22q11.21(18631364-21464764)_Gain	Tbx1	MGI:98493	MP:0001698	decreased embryo size
chr22	22315108	22551837	22q11.22	BYC4097	arr22q11.22(22,315,108-22,551,837)脳3	0.236729	Gain	chr22	22311397	22337213	-	ENSG00000100038	protein_coding	TOP3B	22105	22q11.22(22315108-22551837)_Gain	Top3b	MGI:1333803	MP:0008995	early reproductive senescence
chr22	18631364	21464764	22q11.21	BYC9897	arr22q11.21(18631364-21464764)×3	2.8334	Gain	chr22	19863040	19929341	-	ENSG00000184470	protein_coding	TXNRD2	66301	22q11.21(18631364-21464764)_Gain	Txnrd2	MGI:1347023	MP:0011098	embryonic lethality during organogenesis, complete penetrance
chr22	29041318	29267347	22q12.1	BYC2068	arr22q12.1(29,041,318-29,267,347)×1	0.226029	Loss	chr22	29083731	29138410	-	ENSG00000183765	protein_coding	CHEK2	54679	22q12.1(29041318-29267347)_Loss	Chek2	MGI:1355321	MP:0001729	impaired embryo implantation
chr22	50791825	51197766	22q13.33	BYC2325	arr22q13.33(50,791,825-51,197,766)×1	0.405941	Loss	chr22	51007290	51017899	-	ENSG00000205560	protein_coding	CPT1B	10609	22q13.33(50791825-51197766)_Loss	Cpt1b	MGI:1098297	MP:0011092	embryonic lethality, complete penetrance
chr22	18919469	21811314	22q11.21	22_6	22q11.21(18,919,469-21,811,314)x1	2.89184	Loss	chr22	21771693	21805752	+	ENSG00000169635	protein_coding	HIC2	34059	22q11.21(18919469-21811314)_Loss	Hic2	MGI:1929869	MP:0003984	embryonic growth retardation
chr22	50791825	51197766	22q13.33	BYC2325	arr22q13.33(50,791,825-51,197,766)×1	0.405941	Loss	chr22	50946645	50961901	+	ENSG00000025770	protein_coding	NCAPH2	15256	22q13.33(50791825-51197766)_Loss	Ncaph2	MGI:1289164	MP:0011092	embryonic lethality, complete penetrance
chr22	50791825	51197766	22q13.33	BYC2325	arr22q13.33(50,791,825-51,197,766)×1	0.405941	Loss	chr22	50961997	50964868	-	ENSG00000130489	protein_coding	SCO2	2871	22q13.33(50791825-51197766)_Loss	Sco2	MGI:3818630	MP:0002085	abnormal embryonic tissue morphology
chr22	43291361	44512251	22q13.2q13.31	22_24	22q13.2q13.31(43,291,361-44,512,251)x1	1.22089	Loss	chr22	43593289	43739394	-	ENSG00000159307	protein_coding	SCUBE1	146105	22q13.2q13.31(43291361-44512251)_Loss	Scube1	MGI:1890616	MP:0012686	everted embryonic neuroepithelium
chr22	29041318	29267347	22q12.1	BYC2068	arr22q12.1(29,041,318-29,267,347)×1	0.226029	Loss	chr22	29190543	29196585	-	ENSG00000100219	protein_coding	XBP1	6042	22q12.1(29041318-29267347)_Loss	Xbp1	MGI:98970	MP:0003984	embryonic growth retardation
chr3	65953405	66301906	3p14.1	BYC9350	arr3p14.1(65953405-66301906)×4	0.348501	Gain	chr3	66119285	66438540	+	ENSG00000144741	protein_coding	SLC25A26	182621	3p14.1(65953405-66301906)_Gain	Slc25a26	MGI:1914832	MP:0003984	embryonic growth retardation
chr3	195738406	197421203	3q29	2_9	3q29 (195,738,406-197,421,203)×1	1.6828	Loss	chr3	196769431	197026171	-	ENSG00000075711	protein_coding	DLG1	256740	3q29(195738406-197421203)_Loss	Dlg1	MGI:107231	MP:0009429	decreased embryo weight
chr3	195738406	197421203	3q29	2_9	3q29 (195,738,406-197,421,203)×1	1.6828	Loss	chr3	196662273	196669468	-	ENSG00000114503	protein_coding	NCBP2	7195	3q29(195738406-197421203)_Loss	Ncbp2	MGI:1915342	MP:0013292	embryonic lethality prior to organogenesis
chr3	195738406	197421203	3q29	2_9	3q29 (195,738,406-197,421,203)×1	1.6828	Loss	chr3	196466728	196559518	+	ENSG00000180370	protein_coding	PAK2	92790	3q29(195738406-197421203)_Loss	Pak2	MGI:1339984	MP:0001698	decreased embryo size
chr3	195738406	197421203	3q29	2_9	3q29 (195,738,406-197,421,203)×1	1.6828	Loss	chr3	195941093	196014828	-	ENSG00000161217	protein_coding	PCYT1A	73735	3q29(195738406-197421203)_Loss	Pcyt1a	MGI:88557	MP:0001728	failure of embryo implantation
chr3	195738406	197421203	3q29	2_9	3q29 (195,738,406-197,421,203)×1	1.6828	Loss	chr3	195754054	195809060	-	ENSG00000072274	protein_coding	TFRC	55006	3q29(195738406-197421203)_Loss	Tfrc	MGI:98822	MP:0003984	embryonic growth retardation
chr3	195738406	197421203	3q29	2_9	3q29 (195,738,406-197,421,203)×1	1.6828	Loss	chr3	196074533	196159345	-	ENSG00000163960	protein_coding	UBXN7	84812	3q29(195738406-197421203)_Loss	Ubxn7	MGI:2146388	MP:0001697	abnormal embryo size
chr4	72927125	73244244	4q13.3	BYC9458	arr4q13.3(72927125-73244244)×3	0.317119	Gain	chr4	73146686	73434516	-	ENSG00000156140	protein_coding	ADAMTS3	97558	4q13.3(72927125-73244244)_Gain	Adamts3	MGI:3045353	MP:0014019	embryo cyst
chr4	148432601	150382600	4q31.22q31.23	10_4	4q31.22q31.23 (148432601- 150382600)	1.95	Gain	chr4	148402069	148466106	+	ENSG00000151617	protein_coding	EDNRA	33505	4q31.22q31.23(148432601-150382600)_Gain	Ednra	MGI:105923	MP:0011108	embryonic lethality during organogenesis, incomplete penetrance
chr4	159698473	160604188	4q32.1	BYC4993	arr4q32.1(159,698,473-160,604,188)×3	0.905715	Gain	chr4	160025330	160281321	+	ENSG00000109756	protein_coding	RAPGEF2	255991	4q32.1(159698473-160604188)_Gain	Rapgef2	MGI:2659071	MP:0001730	embryonic growth arrest
chr4	9792445	10149203	4p16.1	BYC5493	arr4p16.1(9792445-10149203)×3	0.356758	Gain	chr4	10075963	10118573	-	ENSG00000071127	protein_coding	WDR1	42610	4p16.1(9792445-10149203)_Gain	Wdr1	MGI:1337100	MP:0011098	embryonic lethality during organogenesis, complete penetrance
chr4	4215501	5865500	4p16.3p16.2	10_8	4p16.3p16.2 (4215501- 5865500)	1.65	Loss	chr4	4861393	4865663	+	ENSG00000163132	protein_coding	MSX1	4270	4p16.3p16.2(4215501-5865500)_Loss	Msx1	MGI:97168	MP:0001698	decreased embryo size
chr4	4215501	5865500	4p16.3p16.2	10_8	4p16.3p16.2 (4215501- 5865500)	1.65	Loss	chr4	4417469	4544073	-	ENSG00000168818	protein_coding	STX18	126604	4p16.3p16.2(4215501-5865500)_Loss	Stx18	MGI:1918366	MP:0001697	abnormal embryo size
chr5	38560001	39610000	5p13.1	10_7	5p13.1 (38560001- 39610000)	1.05	Gain	chr5	39371780	39462402	-	ENSG00000153071	protein_coding	DAB2	90622	5p13.1(38560001-39610000)_Gain	Dab2	MGI:109175	MP:0011092	embryonic lethality, complete penetrance
chr5	38560001	39610000	5p13.1	10_7	5p13.1 (38560001- 39610000)	1.05	Gain	chr5	38475065	38608456	-	ENSG00000113594	protein_coding	LIFR	48455	5p13.1(38560001-39610000)_Gain	Lifr	MGI:96788	MP:0011104	embryonic lethality before implantation, incomplete penetrance
chr5	126114346	126371597	5q23.2	BYC5551	arr5q23.2(126114346-126371597)×3	0.257251	Gain	chr5	126112315	126172712	+	ENSG00000113368	protein_coding	LMNB1	58366	5q23.2(126114346-126371597)_Gain	Lmnb1	MGI:96795	MP:0001698	decreased embryo size
chr5	16832107	17862130	5p15.1	BYC2278	arr5p15.1(16,832,107-17,862,130)×3	1.03002	Gain	chr5	16665395	16936372	-	ENSG00000145555	protein_coding	MYO10	104265	5p15.1(16832107-17862130)_Gain	Myo10	MGI:107716	MP:0001698	decreased embryo size
chr5	38560001	39610000	5p13.1	10_7	5p13.1 (38560001- 39610000)	1.05	Gain	chr5	38938021	39074510	-	ENSG00000164327	protein_coding	RICTOR	136489	5p13.1(38560001-39610000)_Gain	Rictor	MGI:1926007	MP:0001698	decreased embryo size
chr5	179580168	180715096	5q35.3	BYC10072	arr5q35.3(179580168-180715096)×1	1.13493	Loss	chr5	180028506	180076624	-	ENSG00000037280	protein_coding	FLT4	48118	5q35.3(179580168-180715096)_Loss	Flt4	MGI:95561	MP:0003984	embryonic growth retardation
chr5	179580168	180715096	5q35.3	BYC10072	arr5q35.3(179580168-180715096)×1	1.13493	Loss	chr5	179660143	179719099	-	ENSG00000050748	protein_coding	MAPK9	58956	5q35.3(179580168-180715096)_Loss	Mapk9	MGI:1346862	MP:0000786	abnormal embryonic neuroepithelial layer differentiation
chr5	179580168	180715096	5q35.3	BYC10072	arr5q35.3(179580168-180715096)×1	1.13493	Loss	chr5	180217541	180242652	-	ENSG00000131446	protein_coding	MGAT1	25111	5q35.3(179580168-180715096)_Loss	Mgat1	MGI:96973	MP:0001730	embryonic growth arrest
chr5	176558835	176727213	5q35.3	8_3	5q35.3 (177,131,834-177,300,212)	0.168378	Loss	chr5	176560026	176727216	+	ENSG00000165671	protein_coding	NSD1	167187	5q35.3(176558835-176727213)_Loss	Nsd1	MGI:1276545	MP:0002086	abnormal extraembryonic tissue morphology
chr5	86438951	86570851	5q14.3	1_9	5q14.3(86,438,951-86,570,851)×1	0.1319	Loss	chr5	86563705	86687748	+	ENSG00000145715	protein_coding	RASA1	7146	5q14.3(86438951-86570851)_Loss	Rasa1	MGI:97860	MP:0002085	abnormal embryonic tissue morphology
chr5	147396072	147736003	5q32	BYC3776	arr5q32(147,396,072-147,736,003)×1	0.339931	Loss	chr5	147405246	147516852	+	ENSG00000133710	protein_coding	SPINK5	111606	5q32(147396072-147736003)_Loss	Spink5	MGI:1919682	MP:0001697	abnormal embryo size
chr6	44131410	44333724	6p21.1	BYC6942	arr6p21.1(44131410-44333724)×3	0.202314	Gain	chr6	44267391	44281063	-	ENSG00000124608	protein_coding	AARS2	13672	6p21.1(44131410-44333724)_Gain	Aars2	MGI:2681839	MP:0001698	decreased embryo size
chr6	157442540	160420506	6q25.3	2_2	6q25.3 (157,442,540-160,420,506)×3	2.97797	Gain	chr6	160181360	160200144	+	ENSG00000120437	protein_coding	ACAT2	18784	6q25.3(157442540-160420506)_Gain	Acat2	MGI:87871	MP:0001697	abnormal embryo size
chr6	44131410	44333724	6p21.1	BYC6942	arr6p21.1(44131410-44333724)×3	0.202314	Gain	chr6	44214824	44221620	+	ENSG00000096384	protein_coding	HSP90AB1	6796	6p21.1(44131410-44333724)_Gain	Hsp90ab1	MGI:96247	MP:0011098	embryonic lethality during organogenesis, complete penetrance
chr6	157442540	160420506	6q25.3	2_2	6q25.3 (157,442,540-160,420,506)×3	2.97797	Gain	chr6	160390131	160534539	+	ENSG00000197081	protein_coding	IGF2R	30375	6q25.3(157442540-160420506)_Gain	Igf2r	MGI:96435	MP:0002088	abnormal embryonic growth/weight/body size
chr6	157442540	160420506	6q25.3	2_2	6q25.3 (157,442,540-160,420,506)×3	2.97797	Gain	chr6	160210844	160219468	+	ENSG00000112110	protein_coding	MRPL18	8624	6q25.3(157442540-160420506)_Gain	Mrpl18	MGI:1914931	MP:0013293	embryonic lethality prior to tooth bud stage
chr6	17627394	17935868	6p22.3	BYC4994	arr6p22.3(17,627,394-17,935,868)×3	0.308474	Gain	chr6	17615269	17706656	-	ENSG00000124789	protein_coding	NUP153	79262	6p22.3(17627394-17935868)_Gain	Nup153	MGI:2385621	MP:0013292	embryonic lethality prior to organogenesis
chr6	6844061	7457081	6p25.1p24.3	17_14	6p25.1p24.3(6,844,061-7,457,081)x3	0.61302	Gain	chr6	7389729	7418270	+	ENSG00000124784	protein_coding	RIOK1	28541	6p25.1p24.3(6844061-7457081)_Gain	Riok1	MGI:1918590	MP:0011096	embryonic lethality between implantation and somite formation, complete penetrance
chr6	157442540	160420506	6q25.3	2_2	6q25.3 (157,442,540-160,420,506)×3	2.97797	Gain	chr6	160146617	160177351	+	ENSG00000146457	protein_coding	WTAP	30734	6q25.3(157442540-160420506)_Gain	Wtap	MGI:1926395	MP:0001672	abnormal embryo development
chr6	132687517	134214227	6q23.2	BYC5819	arr6q23.2(132687517-134214227)×1	1.52671	Loss	chr6	133561736	133853258	+	ENSG00000112319	protein_coding	EYA4	291522	6q23.2(132687517-134214227)_Loss	Eya4	MGI:1337104	MP:0001697	abnormal embryo size
chr7	55204160	55406019	7p11.2	BYC4302	arr7p11.2(55,204,160-55,406,019)×3	0.201859	Gain	chr7	55086714	55324313	+	ENSG00000146648	protein_coding	EGFR	120153	7p11.2(55204160-55406019)_Gain	Egfr	MGI:95294	MP:0011106	embryonic lethality between implantation and somite formation, incomplete penetrance
chr7	2074231	2459540	7p22.3	BYC9187	arr7p22.3(2074231-2459540)×3	0.385309	Gain	chr7	2393721	2420380	+	ENSG00000106263	protein_coding	EIF3B	26659	7p22.3(2074231-2459540)_Gain	Eif3b	MGI:106478	MP:0011094	embryonic lethality before implantation, complete penetrance
chr7	48008179	48659125	7p12.3	17_15	7p12.3(48,008,179-48,659,125)x3	0.650946	Gain	chr7	47735328	48019178	-	ENSG00000136273	protein_coding	HUS1	10999	7p12.3(48008179-48659125)_Gain	Hus1	MGI:1277962	MP:0001698	decreased embryo size
chr7	151438028	152504704	7q36.1	18_4	7q36.1(151,438,028-152,504,704)x3	1.06668	Gain	chr7	151832010	152133090	-	ENSG00000055609	protein_coding	KMT2C	301080	7q36.1(151438028-152504704)_Gain	Kmt2c	MGI:2444959	MP:0011102	embryonic lethality, incomplete penetrance
chr7	144089465	144422671	7q35	BYC3298	arr7q35(144,089,465-144,422,671)×3	0.333206	Gain	chr7	144094333	144107320	-	ENSG00000106410	protein_coding	NOBOX	12987	7q35(144089465-144422671)_Gain	Nobox	MGI:108011	MP:0001697	abnormal embryo size
chr7	39504063	39681146	7p14.1	7_7	7p14.1 (39470588-39647671)	0.177083	Gain	chr7	39663082	39747723	+	ENSG00000006451	protein_coding	RALA	18064	7p14.1(39504063-39681146)_Gain	Rala	MGI:1927243	MP:0003984	embryonic growth retardation
chr7	104826310	105179756	7q22.3	BYC9350	arr7q22.3(104826310-105179756)×3	0.353446	Gain	chr7	105172532	105208124	+	ENSG00000135249	protein_coding	RINT1	7224	7q22.3(104826310-105179756)_Gain	Rint1	MGI:1916233	MP:0001672	abnormal embryo development
chr7	155329202	157529779	7q36.3	12_5	7q36.3 (155,329,202-157,529,779)x4	2.20058	Gain	chr7	155592680	155604967	-	ENSG00000164690	protein_coding	SHH	12287	7q36.3(155329202-157529779)_Gain	Shh	MGI:98297	MP:0003984	embryonic growth retardation
chr7	144089465	144422671	7q35	BYC3298	arr7q35(144,089,465-144,422,671)×3	0.333206	Gain	chr7	144149034	144533488	-	ENSG00000196511	protein_coding	TPK1	273637	7q35(144089465-144422671)_Gain	Tpk1	MGI:1352500	MP:0001730	embryonic growth arrest
chr7	151438028	152504704	7q36.1	18_4	7q36.1(151,438,028-152,504,704)x3	1.06668	Gain	chr7	152341864	152373250	-	ENSG00000196584	protein_coding	XRCC2	31386	7q36.1(151438028-152504704)_Gain	Xrcc2	MGI:1927345	MP:0001698	decreased embryo size
chr7	156525513	159119486	7q36.3	2_1	7q36.3 (156,525,513-159,119,486)×1	2.59397	Loss	chr7	157128075	157210133	+	ENSG00000105993	protein_coding	DNAJB6	82058	7q36.3(156525513-159119486)_Loss	Dnajb6	MGI:1344381	MP:0002086	abnormal extraembryonic tissue morphology
chr7	111056868	111423253	7q31.1	BYC8866	arr7q31.1(111056868-111423253)×1	0.366385	Loss	chr7	111366166	111846466	-	ENSG00000128512	protein_coding	DOCK4	57087	7q31.1(111056868-111423253)_Loss	Dock4	MGI:1918006	MP:0011092	embryonic lethality, complete penetrance
chr7	72350815	74282048	7q11.23	2_8	7q11.23 (72,350,815-74,282,048)×1	1.93123	Loss	chr7	73588575	73611431	+	ENSG00000106682	protein_coding	EIF4H	22856	7q11.23(72350815-74282048)_Loss	Eif4h	MGI:1341822	MP:0001697	abnormal embryo size
chr7	100239753	101349058	7q22.1	BYC2860	arr7q22.1(100,239,753-101,349,058)×1	1.1093	Loss	chr7	100400187	100425121	-	ENSG00000196411	protein_coding	EPHB4	24934	7q22.1(100239753-101349058)_Loss	Ephb4	MGI:104757	MP:0003984	embryonic growth retardation
chr7	100239753	101349058	7q22.1	BYC2860	arr7q22.1(100,239,753-101,349,058)×1	1.1093	Loss	chr7	100318423	100321323	+	ENSG00000130427	protein_coding	EPO	2900	7q22.1(100239753-101349058)_Loss	Epo	MGI:95407	MP:0011098	embryonic lethality during organogenesis, complete penetrance
chr7	72350815	74282048	7q11.23	2_8	7q11.23 (72,350,815-74,282,048)×1	1.93123	Loss	chr7	74071994	74175026	+	ENSG00000077809	protein_coding	GTF2I	103032	7q11.23(72350815-74282048)_Loss	Gtf2i	MGI:1202722	MP:0001698	decreased embryo size
chr7	72350815	74282048	7q11.23	2_8	7q11.23 (72,350,815-74,282,048)×1	1.93123	Loss	chr7	73868120	74016931	+	ENSG00000006704	protein_coding	GTF2IRD1	148811	7q11.23(72350815-74282048)_Loss	Gtf2ird1	MGI:1861942	MP:0001698	decreased embryo size
chr7	156525513	159119486	7q36.3	2_1	7q36.3 (156,525,513-159,119,486)×1	2.59397	Loss	chr7	158424003	158497520	-	ENSG00000146918	protein_coding	NCAPG2	73517	7q36.3(156525513-159119486)_Loss	Ncapg2	MGI:1923294	MP:0011096	embryonic lethality between implantation and somite formation, complete penetrance
chr7	100239753	101349058	7q22.1	BYC2860	arr7q22.1(100,239,753-101,349,058)×1	1.1093	Loss	chr7	100849258	100861701	-	ENSG00000106397	protein_coding	PLOD3	12443	7q22.1(100239753-101349058)_Loss	Plod3	MGI:1347008	MP:0001698	decreased embryo size
chr7	71957636	72367277	7q11.22q11.23	BYC6280	arr7q11.22q11.23(71957636-72367277)×1	0.409641	Loss	chr7	72349936	72421979	+	ENSG00000196313	protein_coding	POM121	17341	7q11.22q11.23(71957636-72367277)_Loss	Pom121	MGI:2137624	MP:0013292	embryonic lethality prior to organogenesis
chr7	72350815	74282048	7q11.23	2_8	7q11.23 (72,350,815-74,282,048)×1	1.93123	Loss	chr7	73645829	73668774	-	ENSG00000049541	protein_coding	RFC2	22945	7q11.23(72350815-74282048)_Loss	Rfc2	MGI:1341868	MP:0013292	embryonic lethality prior to organogenesis
chr7	100239753	101349058	7q22.1	BYC2860	arr7q22.1(100,239,753-101,349,058)×1	1.1093	Loss	chr7	100472733	100486285	+	ENSG00000087087	protein_coding	SRRT	13552	7q22.1(100239753-101349058)_Loss	Srrt	MGI:1933527	MP:0001730	embryonic growth arrest
chr7	72350815	74282048	7q11.23	2_8	7q11.23 (72,350,815-74,282,048)×1	1.93123	Loss	chr7	73113536	73134002	-	ENSG00000106089	protein_coding	STX1A	20466	7q11.23(72350815-74282048)_Loss	Stx1a	MGI:109355	MP:0003984	embryonic growth retardation
chr7	72350815	74282048	7q11.23	2_8	7q11.23 (72,350,815-74,282,048)×1	1.93123	Loss	chr7	73082155	73086442	+	ENSG00000176428	protein_coding	VPS37D	4287	7q11.23(72350815-74282048)_Loss	Vps37d	MGI:2159402	MP:0001697	abnormal embryo size
chr8	13356543	14659874	8p22	19_3	8p22(13,356,543-14,659,874)x4	1.30333	Gain	chr8	12940870	13373167	-	ENSG00000164741	protein_coding	DLC1	16624	8p22(13356543-14659874)_Gain	Dlc1	MGI:1354949	MP:0011098	embryonic lethality during organogenesis, complete penetrance
chr8	118198902	118884779	8q24.11	BYC9029	arr8q24.11(118198902-118884779)×3	0.685877	Gain	chr8	118806729	119124092	-	ENSG00000182197	protein_coding	EXT1	78050	8q24.11(118198902-118884779)_Gain	Ext1	MGI:894663	MP:0002085	abnormal embryonic tissue morphology
chr8	53376491	53791917	8q11.23	BYC1880	arr8q11.23(53,376,491-53,791,917)×3	0.415426	Gain	chr8	53535016	53658403	-	ENSG00000023287	protein_coding	RB1CC1	123387	8q11.23(53376491-53791917)_Gain	Rb1cc1	MGI:1341850	MP:0001700	abnormal embryo turning
chr8	14261319	15427340	8p22	14_2	8p22(14,261,319-15,427,340)×3	1.16602	Gain	chr8	15274724	15624158	+	ENSG00000104723	protein_coding	TUSC3	152616	8p22(14261319-15427340)_Gain	Tusc3	MGI:1933134	MP:0001697	abnormal embryo size
chr9	140680245	141044489	9p34.4	16_10	9p34.4(140 680 245-141 044 489) X3	0.364244	Gain	chr9	140513444	140764468	+	ENSG00000181090	protein_coding	EHMT1	84223	9p34.4(140680245-141044489)_Gain	Ehmt1	MGI:1924933	MP:0003984	embryonic growth retardation
chr9	93696297	94462834	9q22.2q22.31	22_21	9q22.2q22.31(93,696,297-94,462,834)x3	0.766537	Gain	chr9	94325373	94712444	-	ENSG00000169071	protein_coding	ROR2	137461	9q22.2q22.31(93696297-94462834)_Gain	Ror2	MGI:1347521	MP:0001698	decreased embryo size
chr9	113130470	113383900	9q31.3	BYC9458	arr9q31.3(113130470-113383900)×3	0.25343	Gain	chr9	113127531	113342160	-	ENSG00000165124	protein_coding	SVEP1	211690	9q31.3(113130470-113383900)_Gain	Svep1	MGI:1928849	MP:0001697	abnormal embryo size
chr9	140039536	141005637	9q34.3	22_2	9q34.3(140,039,536-141,005,637)x1	0.966101	Loss	chr9	140069236	140082989	-	ENSG00000176248	protein_coding	ANAPC2	13753	9q34.3(140039536-141005637)_Loss	Anapc2	MGI:2139135	MP:0011096	embryonic lethality between implantation and somite formation, complete penetrance
chr9	140039536	141005637	9q34.3	22_2	9q34.3(140,039,536-141,005,637)x1	0.966101	Loss	chr9	140445651	140447007	+	ENSG00000182154	protein_coding	MRPL41	1356	9q34.3(140039536-141005637)_Loss	Mrpl41	MGI:1333816	MP:0001672	abnormal embryo development
chr9	140039536	141005637	9q34.3	22_2	9q34.3(140,039,536-141,005,637)x1	0.966101	Loss	chr9	140100147	140111461	+	ENSG00000188566	protein_coding	NDOR1	11314	9q34.3(140039536-141005637)_Loss	Ndor1	MGI:1926047	MP:0002086	abnormal extraembryonic tissue morphology
chr9	140039536	141005637	9q34.3	22_2	9q34.3(140,039,536-141,005,637)x1	0.966101	Loss	chr9	140149625	140167998	+	ENSG00000188986	protein_coding	NELFB	18373	9q34.3(140039536-141005637)_Loss	Nelfb	MGI:1931035	MP:0001730	embryonic growth arrest
chrX	13505178	13835312	Xp22.2	7_6	Xp22.2 (13415099-13745233)	0.330134	Gain	chrX	13752832	13787480	+	ENSG00000046651	protein_coding	OFD1	34648	Xp22.2(13505178-13835312)_Gain	Ofd1	MGI:1350328	MP:0001698	decreased embryo size
chrX	11129451	11141205	Xp22.2	8_24	Xp22.2 (11,111,331-11,123,085)	0.011754	Loss	chrX	11136239	11683821	-	ENSG00000047648	protein_coding	ARHGAP6	4966	Xp22.2(11129451-11141205)_Loss	Arhgap6	MGI:1196332	MP:0001672	abnormal embryo development
chrX	41125677	41364423	Xp11.4	BYC3998	arrXp11.4(41,125,677-41,364,423)×1	0.238746	Loss	chrX	41192651	41223725	+	ENSG00000215301	protein_coding	DDX3X	31074	Xp11.4(41125677-41364423)_Loss	Ddx3x	MGI:103064	MP:0003984	embryonic growth retardation
chrX	11129451	11141205	Xp22.2	8_24	Xp22.2 (11,111,331-11,123,085)	0.011754	Loss	chrX	11129421	11141198	+	ENSG00000004961	protein_coding	HCCS	11747	Xp22.2(11129451-11141205)_Loss	Hccs	MGI:106911	MP:0001672	abnormal embryo development
chrX	122914622	123064829	Xq25	BYC9949	arrXq25(122914622-123064829)×1	0.150207	Loss	chrX	122993574	123047829	+	ENSG00000101966	protein_coding	XIAP	54255	Xq25(122914622-123064829)_Loss	Xiap	MGI:107572	MP:0011098	embryonic lethality during organogenesis, complete penetrance
chrX	152040308	153330719	Xq28	11_6	Xq28(152040308- 153330719)	1.29041	Na	chrX	152907946	152916781	+	ENSG00000130829	protein_coding	DUSP9	8835	Xq28(152040308-153330719)_Na	Dusp9	MGI:2387107	MP:0011098	embryonic lethality during organogenesis, complete penetrance
chrX	152040308	153330719	Xq28	11_6	Xq28(152040308- 153330719)	1.29041	Na	chrX	153213004	153237258	-	ENSG00000172534	protein_coding	HCFC1	24254	Xq28(152040308-153330719)_Na	Hcfc1	MGI:105942	MP:0001698	decreased embryo size
chrX	128717567	128948511	Xq26.1	11_5	Xq26.1(128717567- 128948511)	0.230944	Na	chrX	128673826	128726538	+	ENSG00000122126	protein_coding	OCRL	8971	Xq26.1(128717567-128948511)_Na	Ocrl	MGI:109589	MP:0011098	embryonic lethality during organogenesis, complete penetrance

## Sheet: abnormal placenta
abnormal placenta size/morphology
chr	start	end	name	id	cnv	size	gl	gchr	gstart	gend	strand	ensg	gtype	gname	olength	merg	gmouse	mgimarkeID	mpID	mpname	1	2	3
chr10	93566055	93929958	10q23.32	BYC3541	arr10q23.32(93,566,055-93,929,958)×3	0.363903	Gain	chr10	93558069	93625033	+	ENSG00000107854	protein_coding	TNKS2	58978	10q23.32(93566055-93929958)_Gain	Tnks2	MGI:1921743	MP:0001711	abnormal placenta morphology
chr18	7080663	7577549	18p11.31p11.23	BYC3614	arr18p11.31p11.23(7,080,663-7,577,549)×3	0.496886	Gain	chr18	6941743	7117813	-	ENSG00000101680	protein_coding	LAMA1	37150	18p11.31p11.23(7080663-7577549)_Gain	Lama1	MGI:99892	MP:0005032	abnormal ectoplacental cone morphology
chr15	98872500	99341237	15q26.3	BYC5852B	arr15q26.3(98872500-99341237)×3	0.468737	Gain	chr15	99192200	99507759	+	ENSG00000140443	protein_coding	IGF1R	149037	15q26.3(98872500-99341237)_Gain	Igf1r	MGI:96433	MP:0004260	enlarged placenta
chr11	2670019	2776059	11p15.5	BYC3097	arr11p15.5(2,670,019-2,776,059)×3	0.10604	Gain	chr11	2629558	2721224	-	ENSG00000269821	antisense	KCNQ1OT1	51205	11p15.5(2670019-2776059)_Gain	Kcnq1ot1	MGI:1926855	MP:0004259	small placenta
chr1	18612485	19048908	1p36.13	BYC6942	arr1p36.13(18612485-19048908)×3	0.436423	Gain	chr1	18957500	19075360	+	ENSG00000009709	protein_coding	PAX7	91408	1p36.13(18612485-19048908)_Gain	Pax7	MGI:97491	MP:0004258	abnormal placenta size
chr6	44131410	44333724	6p21.1	BYC6942	arr6p21.1(44131410-44333724)×3	0.202314	Gain	chr6	44214824	44221620	+	ENSG00000096384	protein_coding	HSP90AB1	6796	6p21.1(44131410-44333724)_Gain	Hsp90ab1	MGI:96247	MP:0001716	abnormal placenta labyrinth morphology
chr22	18631364	21464764	22q11.21	BYC9897	arr22q11.21(18631364-21464764)×3	2.8334	Gain	chr22	19163095	19166343	-	ENSG00000100075	protein_coding	SLC25A1	3248	22q11.21(18631364-21464764)_Gain	Slc25a1	MGI:1345283	MP:0004258	abnormal placenta size
chr22	18631364	21464764	22q11.21	BYC9897	arr22q11.21(18631364-21464764)×3	2.8334	Gain	chr22	20103461	20114878	+	ENSG00000099901	protein_coding	RANBP1	11417	22q11.21(18631364-21464764)_Gain	Ranbp1	MGI:96269	MP:0004258	abnormal placenta size
chr22	18631364	21464764	22q11.21	BYC9897	arr22q11.21(18631364-21464764)×3	2.8334	Gain	chr22	19929130	19957498	+	ENSG00000093010	protein_coding	COMT	28368	22q11.21(18631364-21464764)_Gain	Comt	MGI:88470	MP:0001711	abnormal placenta morphology
chr22	18631364	21464764	22q11.21	BYC9897	arr22q11.21(18631364-21464764)×3	2.8334	Gain	chr22	21271714	21308037	+	ENSG00000099942	protein_coding	CRKL	36323	22q11.21(18631364-21464764)_Gain	Crkl	MGI:104686	MP:0001711	abnormal placenta morphology
chr2	182037197	182414377	2q31.3	BYC9656	arr2q31.3(182037197-182414377)×3	0.37718	Gain	chr2	182321929	182400914	+	ENSG00000115232	protein_coding	ITGA4	78985	2q31.3(182037197-182414377)_Gain	Itga4	MGI:96603	MP:0001711	abnormal placenta morphology
chr4	72927125	73244244	4q13.3	BYC9458	arr4q13.3(72927125-73244244)×3	0.317119	Gain	chr4	73146686	73434516	-	ENSG00000156140	protein_coding	ADAMTS3	97558	4q13.3(72927125-73244244)_Gain	Adamts3	MGI:3045353	MP:0001716	abnormal placenta labyrinth morphology
chr4	159698473	160604188	4q32.1	BYC4993	arr4q32.1(159,698,473-160,604,188)×3	0.905715	Gain	chr4	160025330	160281321	+	ENSG00000109756	protein_coding	RAPGEF2	255991	4q32.1(159698473-160604188)_Gain	Rapgef2	MGI:2659071	MP:0004259	small placenta
chr8	53376491	53791917	8q11.23	BYC1880	arr8q11.23(53,376,491-53,791,917)×3	0.415426	Gain	chr8	53535016	53658403	-	ENSG00000023287	protein_coding	RB1CC1	123387	8q11.23(53376491-53791917)_Gain	Rb1cc1	MGI:1341850	MP:0001711	abnormal placenta morphology
chr17	173296	575504	17p13.3	BYC3553	arr17p13.3(173,296-575,504)×3	0.402208	Gain	chr17	411908	624957	-	ENSG00000141252	protein_coding	VPS53	163596	17p13.3(173296-575504)_Gain	Vps53	MGI:1915549	MP:0001716	abnormal placenta labyrinth morphology
chr7	55204160	55406019	7p11.2	BYC4302	arr7p11.2(55,204,160-55,406,019)×3	0.201859	Gain	chr7	55086714	55324313	+	ENSG00000146648	protein_coding	EGFR	120153	7p11.2(55204160-55406019)_Gain	Egfr	MGI:95294	MP:0001716	abnormal placenta labyrinth morphology
chr7	100239753	101349058	7q22.1	BYC2860	arr7q22.1(100,239,753-101,349,058)×1	1.1093	Loss	chr7	100318423	100321323	+	ENSG00000130427	protein_coding	EPO	2900	7q22.1(100239753-101349058)_Loss	Epo	MGI:95407	MP:0001711	abnormal placenta morphology
chr20	61661	2135309	20p13	BYC2345	arr20p13(61,661-2,135,309)×1	2.07365	Loss	chr20	740724	749131	-	ENSG00000101276	protein_coding	SLC52A3	8407	20p13(61661-2135309)_Loss	Slc52a3	MGI:1916948	MP:0004265	abnormal placental transport
chr12	190600	2332721	12p13.33	1_1	12p13.33(190,600-2,332,721)×1	2.14212	Loss	chr12	861759	1020618	+	ENSG00000060237	protein_coding	WNK1	158859	12p13.33(190600-2332721)_Loss	Wnk1	MGI:2442092	MP:0001716	abnormal placenta labyrinth morphology
chr12	190600	2332721	12p13.33	1_1	12p13.33(190,600-2,332,721)×1	2.14212	Loss	chr12	2079952	2802108	+	ENSG00000151067	protein_coding	CACNA1C	252769	12p13.33(190600-2332721)_Loss	Cacna1c	MGI:103013	MP:0001711	abnormal placenta morphology
chr7	156525513	159119486	7q36.3	2_1	7q36.3 (156,525,513-159,119,486)×1	2.59397	Loss	chr7	157128075	157210133	+	ENSG00000105993	protein_coding	DNAJB6	82058	7q36.3(156525513-159119486)_Loss	Dnajb6	MGI:1344381	MP:0003403	absent placental labyrinth
chr6	157442540	160420506	6q25.3	2_2	6q25.3 (157,442,540-160,420,506)×3	2.97797	Gain	chr6	160390131	160534539	+	ENSG00000197081	protein_coding	IGF2R	30375	6q25.3(157442540-160420506)_Gain	Igf2r	MGI:96435	MP:0004260	enlarged placenta
chr19	267039	1771582	19p13.3	2_4	19p13.3 (267,039-1,771,582)×1	1.50454	Loss	chr19	797075	812327	+	ENSG00000011304	protein_coding	PTBP1	15252	19p13.3(267039-1771582)_Loss	Ptbp1	MGI:97791	MP:0005032	abnormal ectoplacental cone morphology
chr19	267039	1771582	19p13.3	2_4	19p13.3 (267,039-1,771,582)×1	1.50454	Loss	chr19	867962	893218	-	ENSG00000175221	protein_coding	MED16	25256	19p13.3(267039-1771582)_Loss	Med16	MGI:2158394	MP:0004258	abnormal placenta size
chr19	267039	1771582	19p13.3	2_4	19p13.3 (267,039-1,771,582)×1	1.50454	Loss	chr19	925781	975939	+	ENSG00000116017	protein_coding	ARID3A	50158	19p13.3(267039-1771582)_Loss	Arid3a	MGI:1328360	MP:0001711	abnormal placenta morphology							0
chr19	267039	1771582	19p13.3	2_4	19p13.3 (267,039-1,771,582)×1	1.50454	Loss	chr19	1189406	1228428	+	ENSG00000118046	protein_coding	STK11	39022	19p13.3(267039-1771582)_Loss	Stk11	MGI:1341870	MP:0004259	small placenta
chr3	195738406	197421203	3q29	2_9	3q29 (195,738,406-197,421,203)×1	1.6828	Loss	chr3	196074533	196159345	-	ENSG00000163960	protein_coding	UBXN7	84812	3q29(195738406-197421203)_Loss	Ubxn7	MGI:2146388	MP:0001711	abnormal placenta morphology
chr17	36046433	36105049	17q12	8_30	17q12 (37,686,430-37,745,058)	0.058616	Loss	chr17	36046435	36105237	-	ENSG00000108753	protein_coding	HNF1B	58614	17q12(36046433-36105049)_Loss	Hnf1b	MGI:98505	MP:0011207	absent ectoplacental cavity
chr21	18711194	20261193	21q21.1	10_3	21q21.1 (18711194- 20261193)	1.55	Loss	chr21	18884700	18965897	+	ENSG00000154639	protein_coding	CXADR	81197	21q21.1(18711194-20261193)_Loss	Cxadr	MGI:1201679	MP:0008803	abnormal placental labyrinth vasculature morphology
chr5	38560001	39610000	5p13.1	10_7	5p13.1 (38560001- 39610000)	1.05	Gain	chr5	38475065	38608456	-	ENSG00000113594	protein_coding	LIFR	48455	5p13.1(38560001-39610000)_Gain	Lifr	MGI:96788	MP:0001711	abnormal placenta morphology
chr5	38560001	39610000	5p13.1	10_7	5p13.1 (38560001- 39610000)	1.05	Gain	chr5	38938021	39074510	-	ENSG00000164327	protein_coding	RICTOR	136489	5p13.1(38560001-39610000)_Gain	Rictor	MGI:1926007	MP:0001716	abnormal placenta labyrinth morphology
chr12	8008179	8129708	12q13.31	11_2	12q13.31(8008179- 8129708)	0.121529	Na	chr12	8071826	8088871	-	ENSG00000059804	protein_coding	SLC2A3	17045	12q13.31(8008179-8129708)_Na	Slc2a3	MGI:95757	MP:0004265	abnormal placental transport
chrX	152040308	153330719	Xq28	11_6	Xq28(152040308- 153330719)	1.29041	Na	chrX	152907946	152916781	+	ENSG00000130829	protein_coding	DUSP9	8835	Xq28(152040308-153330719)_Na	Dusp9	MGI:2387107	MP:0001716	abnormal placenta labyrinth morphology
chrX	152040308	153330719	Xq28	11_6	Xq28(152040308- 153330719)	1.29041	Na	chrX	153287024	153363212	-	ENSG00000169057	protein_coding	MECP2	43695	Xq28(152040308-153330719)_Na	Mecp2	MGI:99918	MP:0001711	abnormal placenta morphology
chr19	15052746	16308351	19p21	11_9	19p21(15052746- 16308351)	1.25561	Na	chr19	15218214	15225799	+	ENSG00000105137	protein_coding	SYDE1	7585	19p21(15052746-16308351)_Na	Syde1	MGI:1918959	MP:0001712	abnormal placenta development
chr17	34822465	36410559	17q12	14_1	17q12(34,822,465-36,410,559)×3	1.58809	Gain	chr17	34900737	34946278	+	ENSG00000005955	protein_coding	GGNBP2	45541	17q12(34822465-36410559)_Gain	Ggnbp2	MGI:2387356	MP:0001716	abnormal placenta labyrinth morphology
chr17	514	2811647	17p13.3	17_1	17p13.3(514-2,811,647)X3	2.81113	Gain	chr17	1472561	1532180	-	ENSG00000167703	protein_coding	SLC43A2	59619	17p13.3(514-2811647)_Gain	Slc43a2	MGI:2442746	MP:0004265	abnormal placental transport
chr22	17128427	18647705	22q11.21	17_7	22q11.21(17,128,427-18,647,705)x3	1.51928	Gain	chr22	17840837	18037850	+	ENSG00000099954	protein_coding	CECR2	197013	22q11.21(17128427-18647705)_Gain	Cecr2	MGI:1923799	MP:0004258	abnormal placenta size
chr1	28444904	28952754	1p35.3	17_11	1p35.3(28,444,904-28,952,754)x1	0.50785	Loss	chr1	28525967	28559536	-	ENSG00000126698	protein_coding	DNAJC8	33569	1p35.3(28444904-28952754)_Loss	Dnajc8	MGI:1915848	MP:0001711	abnormal placenta morphology
chr7	48008179	48659125	7p12.3	17_15	7p12.3(48,008,179-48,659,125)x3	0.650946	Gain	chr7	47735328	48019178	-	ENSG00000136273	protein_coding	HUS1	10999	7p12.3(48008179-48659125)_Gain	Hus1	MGI:1277962	MP:0001716	abnormal placenta labyrinth morphology
chr22	36620218	36703570	22q12.3	18_20	22q12.3(36,620,218-36,703,570)x3	0.083352	Gain	chr22	36677327	36784063	-	ENSG00000100345	protein_coding	MYH9	26243	22q12.3(36620218-36703570)_Gain	Myh9	MGI:107717	MP:0001711	abnormal placenta morphology
chr8	13356543	14659874	8p22	19_3	8p22(13,356,543-14,659,874)x4	1.30333	Gain	chr8	12940870	13373167	-	ENSG00000164741	protein_coding	DLC1	16624	8p22(13356543-14659874)_Gain	Dlc1	MGI:1354949	MP:0008803	abnormal placental labyrinth vasculature morphology
chr9	140039536	141005637	9q34.3	22_2	9q34.3(140,039,536-141,005,637)x1	0.966101	Loss	chr9	140100147	140111461	+	ENSG00000188566	protein_coding	NDOR1	11314	9q34.3(140039536-141005637)_Loss	Ndor1	MGI:1926047	MP:0001711	abnormal placenta morphology
chr16	3945203	4328143	16p13.3	23_1	16p13.3(39,45,203-43,28,143)x1	0.38294	Loss	chr16	4003388	4166186	-	ENSG00000162104	protein_coding	ADCY9	162798	16p13.3(3945203-4328143)_Loss	Adcy9	MGI:108450	MP:0001711	abnormal placenta morphology

## Sheet: 19p13.3
chr	start	end	name	id	cnv	size	gl	gchr	gstart	gend	strand	ensg	gtype	gname	olength	merg	gmouse	mgimarkeID	mpID	mpname	1	4	5
chr19	267039	1771582	19p13.3	2_4	19p13.3 (267,039-1,771,582)×1	1.50454	Loss	chr19	1103936	1106787	+	ENSG00000167468	protein_coding	GPX4	2851	19p13.3(267039-1771582)_Loss	Gpx4	MGI:104767	MP:0011096	embryonic lethality between implantation and somite formation, complete penetrance
chr19	267039	1771582	19p13.3	15_2	19p13.3(267,039-1,771,582)×1	1.50454	Loss	chr19	571297	583493	+	ENSG00000172270	protein_coding	BSG	12196	19p13.3(267039-1771582)_Loss	Bsg	MGI:88208	MP:0011103	embryonic lethality at implantation, incomplete penetrance
chr19	339937	1270320	19p13.3	17_22	19p13.3(339937 - 1270320)x3	0.930383	Gain	chr19	617223	633597	-	ENSG00000099821	protein_coding	POLRMT	16374	19p13.3(267039-1771582)_Loss	Polrmt	MGI:1915843	MP:0013292	embryonic lethality prior to organogenesis
chr19	363729	965377	19p13.3	17_23	19p13.3(363729 - 965377)x3	0.601648	Gain	chr19	797075	812327	+	ENSG00000011304	protein_coding	PTBP1	15252	19p13.3(267039-1771582)_Loss	Ptbp1	MGI:97791	MP:0011096	embryonic lethality between implantation and somite formation, complete penetrance
chr19	373237	1261136	19p13.3	17_24	19p13.3(373,237 - 1,261,136)x3	0.887899	Gain	chr19	867962	893218	-	ENSG00000175221	protein_coding	MED16	25256	19p13.3(267039-1771582)_Loss	Med16	MGI:2158394	MP:0001697	abnormal embryo size
chr19	388808	1270320	19p13.3	17_25	19p13.3(388,808 - 1,270,320)x3	0.881512	Gain	chr19	925781	975939	+	ENSG00000116017	protein_coding	ARID3A	50158	19p13.3(267039-1771582)_Loss	Arid3a	MGI:1328360	MP:0004229	abnormal embryonic erythropoiesis
chr19	392194	972725	19p13.3	17_26	19p13.3(392,194 - 972,725)x3	0.580531	Gain	chr19	1189406	1228428	+	ENSG00000118046	protein_coding	STK11	39022	19p13.3(267039-1771582)_Loss	Stk11	MGI:1341870	MP:0001701	incomplete embryo turning
chr19	441414	965377	19p13.3	17_28	19p13.3(441,414 - 965,377)x3	0.523963	Gain	chr19	1383526	1395583	+	ENSG00000115286	protein_coding	NDUFS7	12057	19p13.3(267039-1771582)_Loss	Ndufs7	MGI:1922656	MP:0001700	abnormal embryo turning
chr19	441414	965377	19p13.3	17_29	19p13.3(441,414 - 965,377)x3	0.523963	Gain	chr19	1576639	1592882	-	ENSG00000071655	protein_coding	MBD3	16243	19p13.3(267039-1771582)_Loss	Mbd3	MGI:1333812	MP:0011096	embryonic lethality between implantation and somite formation, complete penetrance
chr19	5098335	6289297	19p13.3	BYC1903	arr19p13.3(5,098,335-6,289,297)×3	1.19096	Gain	chr19	5691845	5720583	-	ENSG00000196365	protein_coding	LONP1	28738	19p13.3(5098335-6289297)_Gain	Lonp1	MGI:1921392	MP:0001698	decreased embryo size
chr19	441414	1261136	19p13.3	17_27	19p13.3(441,414 - 1,261,136)x3	0.819722	Gain	chr19	676392	683385	+	ENSG00000070404	protein_coding	FSTL3	6993	19p13.3(441414-1261136)_Gain	placenta
